# Supplementary material for: Bioinspired asymmetric amphiphilic surface for triboelectric enhanced efficient water harvesting
Source: Nat Commun. 2022 Jul 18;13:4168. doi: 10.1038/s41467-022-31987-w (PMC9293931; doi:10.1038/s41467-022-31987-w)
Supplement: Supplementary file 6 — Source Data [file 41467_2022_31987_MOESM6_ESM.xlsx]

## Sheet: Figure 2c
Figure 2c
	13C chemical shift/ppm
	372.555	253850
	372.433	326439
	372.31	411676
	372.188	420059
	372.065	394202
	371.942	388639
	371.82	426858
	371.697	472403
	371.575	500098
	371.452	441236
	371.33	318643
	371.207	247859
	371.084	261424
	370.962	199311
	370.839	27802
	370.717	-90352
	370.594	-114861
	370.472	-99646
	370.349	-42119
	370.227	-17957
	370.104	-13856
	369.981	42260
	369.859	94185
	369.736	122707
	369.614	175324
	369.491	168066
	369.369	90838
	369.246	80053
	369.124	34457
	369.001	-82432
	368.878	-151361
	368.756	-174605
	368.633	-124523
	368.511	26184
	368.388	157691
	368.266	333057
	368.143	523336
	368.021	558053
	367.898	565927
	367.776	708279
	367.653	866957
	367.531	866980
	367.408	763899
	367.285	663061
	367.163	510236
	367.04	303275
	366.918	102701
	366.795	50159
	366.673	45089
	366.55	-41910
	366.428	-119312
	366.305	-273745
	366.182	-504480
	366.06	-590438
	365.937	-463003
	365.815	-394311
	365.692	-469199
	365.57	-555931
	365.447	-623141
	365.325	-616620
	365.202	-558591
	365.079	-560003
	364.957	-593024
	364.834	-560122
	364.712	-423604
	364.589	-224254
	364.467	94851
	364.344	272083
	364.221	174782
	364.099	-51447
	363.976	-262739
	363.854	-394780
	363.731	-394471
	363.609	-298026
	363.486	-189651
	363.364	-125021
	363.241	80366
	363.119	325883
	362.996	403144
	362.873	413128
	362.751	390179
	362.628	292682
	362.506	97376
	362.383	-182769
	362.261	-328776
	362.138	-207868
	362.016	-92596
	361.893	-106598
	361.771	-68324
	361.648	-43569
	361.525	-134695
	361.403	-298094
	361.28	-475746
	361.158	-545134
	361.035	-412729
	360.913	-135197
	360.79	47193
	360.668	24526
	360.545	-182934
	360.422	-433116
	360.3	-541879
	360.177	-553289
	360.055	-571907
	359.932	-644327
	359.81	-747915
	359.687	-930615
	359.565	-1047320
	359.442	-935012
	359.319	-688064
	359.197	-478145
	359.074	-324243
	358.952	-123453
	358.829	156259
	358.707	288094
	358.584	346301
	358.462	309548
	358.339	62311
	358.216	-251915
	358.094	-462318
	357.971	-476290
	357.849	-402740
	357.726	-382692
	357.604	-401157
	357.481	-458131
	357.359	-575985
	357.236	-763971
	357.113	-928928
	356.991	-1088120
	356.868	-1141960
	356.746	-1004800
	356.623	-782079
	356.501	-670798
	356.378	-777648
	356.256	-937909
	356.133	-995891
	356.01	-886834
	355.888	-827292
	355.765	-855285
	355.643	-809052
	355.52	-710128
	355.398	-580725
	355.275	-495854
	355.153	-544628
	355.03	-669857
	354.908	-712035
	354.785	-711447
	354.662	-802816
	354.54	-926214
	354.417	-943977
	354.295	-825344
	354.172	-646502
	354.05	-459649
	353.927	-269937
	353.805	-97721
	353.682	12399
	353.56	3729
	353.437	-70424
	353.314	-60138
	353.192	181858
	353.069	511597
	352.947	599495
	352.824	379184
	352.702	185008
	352.579	225178
	352.457	434022
	352.334	552844
	352.211	446325
	352.089	294296
	351.966	232040
	351.844	223451
	351.721	261058
	351.599	314752
	351.476	263857
	351.353	-10318
	351.231	-351902
	351.108	-601545
	350.986	-702583
	350.863	-669414
	350.741	-628208
	350.618	-563310
	350.496	-472147
	350.373	-411607
	350.25	-355652
	350.128	-381465
	350.005	-582078
	349.883	-895867
	349.76	-1244050
	349.638	-1383490
	349.515	-1295470
	349.393	-1099530
	349.27	-943420
	349.148	-842073
	349.025	-745788
	348.902	-574013
	348.78	-255580
	348.657	36973
	348.535	185581
	348.412	225857
	348.29	295733
	348.167	460166
	348.045	499366
	347.922	414344
	347.8	353815
	347.677	302045
	347.554	197168
	347.432	20728
	347.309	-83210
	347.187	-189366
	347.064	-416365
	346.942	-601066
	346.819	-738196
	346.697	-802940
	346.574	-669844
	346.451	-456269
	346.329	-489718
	346.206	-687838
	346.084	-812704
	345.961	-848906
	345.839	-874135
	345.716	-897923
	345.594	-855727
	345.471	-801627
	345.348	-707805
	345.226	-549303
	345.103	-317779
	344.981	-140271
	344.858	-111072
	344.736	-170598
	344.613	-235884
	344.491	-345384
	344.368	-504275
	344.245	-652875
	344.123	-719624
	344	-631513
	343.878	-497036
	343.755	-393721
	343.633	-329623
	343.51	-290769
	343.388	-205771
	343.265	-59893
	343.142	17868
	343.02	-30519
	342.897	-159232
	342.775	-250791
	342.652	-248799
	342.53	-166914
	342.407	-36217
	342.285	-31668
	342.162	-100721
	342.039	-187887
	341.917	-263938
	341.794	-337772
	341.672	-380716
	341.549	-460105
	341.427	-633424
	341.304	-827353
	341.182	-884242
	341.059	-726882
	340.937	-514208
	340.814	-349205
	340.691	-156400
	340.569	783
	340.446	106365
	340.324	150743
	340.201	82186
	340.079	27876
	339.956	93810
	339.834	126761
	339.711	108064
	339.589	76551
	339.466	-19005
	339.343	-127782
	339.221	-189240
	339.098	-325342
	338.976	-539044
	338.853	-666494
	338.731	-540890
	338.608	-449706
	338.486	-520908
	338.363	-641291
	338.24	-752701
	338.118	-813026
	337.995	-700461
	337.873	-483007
	337.75	-221852
	337.628	129221
	337.505	460134
	337.382	513155
	337.26	268370
	337.137	-45743
	337.015	-327517
	336.892	-502902
	336.77	-556364
	336.647	-588218
	336.525	-576061
	336.402	-421243
	336.28	-248426
	336.157	-220418
	336.034	-319940
	335.912	-485928
	335.789	-661794
	335.667	-726094
	335.544	-662393
	335.422	-563042
	335.299	-516550
	335.177	-638810
	335.054	-790197
	334.932	-792134
	334.809	-698857
	334.686	-573134
	334.564	-453001
	334.441	-358305
	334.319	-258912
	334.196	-220421
	334.074	-298719
	333.951	-344755
	333.829	-298799
	333.706	-285995
	333.583	-316192
	333.461	-368428
	333.338	-418245
	333.216	-357634
	333.093	-251461
	332.971	-229903
	332.848	-237236
	332.726	-103798
	332.603	163902
	332.48	381558
	332.358	396931
	332.235	236386
	332.113	66610
	331.99	-28868
	331.868	-78762
	331.745	-172346
	331.623	-299974
	331.5	-430224
	331.377	-435594
	331.255	-290906
	331.132	-115043
	331.01	46397
	330.887	75939
	330.765	10518
	330.642	-117997
	330.52	-306866
	330.397	-446572
	330.274	-431142
	330.152	-307385
	330.029	-271067
	329.907	-353618
	329.784	-441912
	329.662	-573849
	329.539	-735034
	329.417	-894133
	329.294	-1069420
	329.171	-1182240
	329.049	-1081540
	328.926	-820552
	328.804	-483134
	328.681	-231889
	328.559	-94089
	328.436	-9127
	328.314	-100856
	328.191	-385030
	328.068	-660630
	327.946	-925520
	327.823	-1011430
	327.701	-867759
	327.578	-737447
	327.456	-694881
	327.333	-679452
	327.211	-626915
	327.088	-566158
	326.966	-567820
	326.843	-564974
	326.721	-558073
	326.598	-523978
	326.475	-358819
	326.353	-184251
	326.23	-159438
	326.108	-359731
	325.985	-657191
	325.863	-754415
	325.74	-637871
	325.618	-520231
	325.495	-362915
	325.372	-172145
	325.25	-53636
	325.127	-56427
	325.005	-181368
	324.882	-225453
	324.76	-240168
	324.637	-219964
	324.514	-86123
	324.392	42608
	324.269	64056
	324.147	28341
	324.024	-82100
	323.902	-249463
	323.779	-386664
	323.657	-487723
	323.534	-491838
	323.411	-356121
	323.289	-186379
	323.166	-83599
	323.044	-30971
	322.921	9596
	322.799	31798
	322.676	-124338
	322.554	-406007
	322.431	-613951
	322.309	-729863
	322.186	-855468
	322.063	-925901
	321.941	-801552
	321.818	-591906
	321.696	-359865
	321.573	-138076
	321.451	25039
	321.328	172791
	321.206	200542
	321.083	13906
	320.961	-222623
	320.838	-381318
	320.715	-492328
	320.593	-496699
	320.47	-452658
	320.348	-463948
	320.225	-589419
	320.103	-691939
	319.98	-695600
	319.858	-555664
	319.735	-324791
	319.612	-143902
	319.49	-152588
	319.367	-243413
	319.245	-250286
	319.122	-152018
	319	-1266
	318.877	146607
	318.755	114037
	318.632	-61424
	318.509	-149004
	318.387	-57521
	318.264	74455
	318.142	182327
	318.019	298395
	317.897	423557
	317.774	536537
	317.652	562708
	317.529	431093
	317.406	239333
	317.284	58963
	317.161	-117897
	317.039	-149375
	316.916	-36516
	316.794	84024
	316.671	84583
	316.549	2494
	316.426	46313
	316.303	134949
	316.181	110428
	316.058	134364
	315.936	295590
	315.813	500608
	315.691	674825
	315.568	720071
	315.446	619902
	315.323	459192
	315.2	334321
	315.078	231897
	314.955	161219
	314.833	190040
	314.71	268210
	314.588	474112
	314.465	665161
	314.343	665314
	314.22	598339
	314.098	610967
	313.975	671706
	313.852	619621
	313.73	489432
	313.607	417513
	313.485	283422
	313.362	81248
	313.24	-125703
	313.117	-366776
	312.995	-587698
	312.872	-717639
	312.75	-774445
	312.627	-754163
	312.504	-754478
	312.382	-832083
	312.259	-826249
	312.137	-754105
	312.014	-699468
	311.892	-616359
	311.769	-648872
	311.647	-675373
	311.524	-556779
	311.401	-404626
	311.279	-302879
	311.156	-253287
	311.034	-220504
	310.911	-299526
	310.789	-420673
	310.666	-446750
	310.543	-409910
	310.421	-251834
	310.298	-25390
	310.176	224704
	310.053	333288
	309.931	157985
	309.808	-38594
	309.686	-96807
	309.563	-63710
	309.44	-8961
	309.318	-14086
	309.195	-65424
	309.073	-252783
	308.95	-594113
	308.828	-787533
	308.705	-807011
	308.583	-715873
	308.46	-520729
	308.338	-394158
	308.215	-497664
	308.092	-839223
	307.97	-1278460
	307.847	-1551190
	307.725	-1607080
	307.602	-1470230
	307.48	-1164650
	307.357	-886800
	307.235	-746180
	307.112	-710361
	306.99	-726201
	306.867	-812806
	306.744	-1009920
	306.622	-1125300
	306.499	-1113290
	306.377	-1025300
	306.254	-904085
	306.132	-888223
	306.009	-875857
	305.887	-726261
	305.764	-587517
	305.641	-546638
	305.519	-639237
	305.396	-783041
	305.274	-771982
	305.151	-541834
	305.029	-289973
	304.906	-142247
	304.784	-52987
	304.661	-130177
	304.538	-402817
	304.416	-595268
	304.293	-479637
	304.171	-193550
	304.048	-32267
	303.926	-32291
	303.803	-114579
	303.681	-257914
	303.558	-287447
	303.435	-264948
	303.313	-401656
	303.19	-647083
	303.068	-755589
	302.945	-649873
	302.823	-542297
	302.7	-415367
	302.578	-315178
	302.455	-305480
	302.332	-255676
	302.21	-255597
	302.087	-358311
	301.965	-442027
	301.842	-535471
	301.72	-597344
	301.597	-544308
	301.475	-410746
	301.352	-274684
	301.229	-112570
	301.107	66499
	300.984	289158
	300.862	446564
	300.739	421276
	300.617	247321
	300.494	73214
	300.372	-25298
	300.249	-141337
	300.127	-317576
	300.004	-386229
	299.881	-164234
	299.759	74206
	299.636	82828
	299.514	-2398
	299.391	-90979
	299.269	-102820
	299.146	-65576
	299.024	-72022
	298.901	-100960
	298.779	-157093
	298.656	-240592
	298.533	-233118
	298.411	-108378
	298.288	-67979
	298.166	-170425
	298.043	-196811
	297.921	-19614
	297.798	177225
	297.675	304199
	297.553	374563
	297.43	367176
	297.308	328762
	297.185	185913
	297.063	6238
	296.94	-89228
	296.818	-116006
	296.695	-27336
	296.572	66977
	296.45	157701
	296.327	253341
	296.205	209359
	296.082	6973
	295.96	-299025
	295.837	-726389
	295.715	-1083490
	295.592	-1211300
	295.469	-1088210
	295.347	-844088
	295.224	-654545
	295.102	-513415
	294.979	-425687
	294.857	-387952
	294.734	-377545
	294.612	-335225
	294.489	-151608
	294.367	37361
	294.244	126497
	294.122	96238
	293.999	30094
	293.876	-2733
	293.754	-16488
	293.631	-18289
	293.509	29582
	293.386	2696
	293.264	-62517
	293.141	-77991
	293.019	-162363
	292.896	-289731
	292.773	-405152
	292.651	-470105
	292.528	-449509
	292.406	-264943
	292.283	-22352
	292.161	159102
	292.038	212801
	291.916	126630
	291.793	-102297
	291.67	-332062
	291.548	-397370
	291.425	-184264
	291.303	130720
	291.18	337441
	291.058	279396
	290.935	55445
	290.812	-20791
	290.69	70626
	290.567	201536
	290.445	297922
	290.322	356193
	290.2	352684
	290.077	150119
	289.955	-151489
	289.832	-393493
	289.71	-611402
	289.587	-750991
	289.464	-767293
	289.342	-675343
	289.219	-601717
	289.097	-478129
	288.974	-260906
	288.852	-44188
	288.729	61625
	288.607	73982
	288.484	-27030
	288.361	-242394
	288.239	-516301
	288.116	-674097
	287.994	-592820
	287.871	-379880
	287.749	-177412
	287.626	-110198
	287.504	-112995
	287.381	-5749
	287.259	123286
	287.136	175653
	287.013	196302
	286.891	141681
	286.768	-17781
	286.646	-190724
	286.523	-355994
	286.401	-481961
	286.278	-606682
	286.156	-726333
	286.033	-671237
	285.91	-374890
	285.788	-151259
	285.665	-139267
	285.543	-138410
	285.42	-92987
	285.298	-40972
	285.175	-4732
	285.053	16824
	284.93	25443
	284.808	-1614
	284.685	-81723
	284.562	-136236
	284.44	-196060
	284.317	-230791
	284.195	-284767
	284.072	-467448
	283.95	-578025
	283.827	-459136
	283.704	-277931
	283.582	-111294
	283.459	-11592
	283.337	2880
	283.214	50464
	283.092	178361
	282.969	241186
	282.847	191721
	282.724	244432
	282.601	502290
	282.479	648634
	282.356	564903
	282.234	433648
	282.111	372716
	281.989	360326
	281.866	295383
	281.744	224728
	281.621	183575
	281.498	-45
	281.376	-222540
	281.253	-322311
	281.131	-396625
	281.008	-440595
	280.886	-351383
	280.763	-258707
	280.641	-213731
	280.518	-198268
	280.396	-114667
	280.273	21188
	280.151	-4436
	280.028	-276530
	279.905	-651500
	279.783	-827899
	279.66	-684942
	279.538	-400099
	279.415	-195171
	279.293	-99588
	279.17	-26443
	279.048	73637
	278.925	35643
	278.802	-123891
	278.68	-289573
	278.557	-432720
	278.435	-485575
	278.312	-538958
	278.19	-594137
	278.067	-454339
	277.945	-163976
	277.822	35444
	277.699	73090
	277.577	94661
	277.454	139250
	277.332	139711
	277.209	84560
	277.087	-52301
	276.964	-344901
	276.842	-589842
	276.719	-647132
	276.596	-628414
	276.474	-642514
	276.351	-629382
	276.229	-486705
	276.106	-214947
	275.984	105083
	275.861	346324
	275.739	407832
	275.616	411186
	275.493	370902
	275.371	233194
	275.248	75910
	275.126	51046
	275.003	120243
	274.881	50566
	274.758	-117887
	274.636	-281349
	274.513	-416807
	274.39	-520562
	274.268	-554452
	274.145	-435571
	274.023	-207609
	273.9	37571
	273.778	325264
	273.655	593435
	273.533	803864
	273.41	940336
	273.288	926764
	273.165	841660
	273.042	750889
	272.92	747857
	272.797	888797
	272.675	1141170
	272.552	1404510
	272.43	1613580
	272.307	1618640
	272.185	1537550
	272.062	1504440
	271.939	1369600
	271.817	1255780
	271.694	1317300
	271.572	1465450
	271.449	1567130
	271.327	1533760
	271.204	1429060
	271.082	1390150
	270.959	1409640
	270.837	1225410
	270.714	825769
	270.591	480260
	270.469	315946
	270.346	334736
	270.224	516319
	270.101	670119
	269.979	687360
	269.856	670468
	269.733	641234
	269.611	526283
	269.488	345102
	269.366	256524
	269.243	272244
	269.121	324062
	268.998	387692
	268.876	449528
	268.753	507090
	268.63	604810
	268.508	629399
	268.385	542404
	268.263	330672
	268.14	237245
	268.018	329670
	267.895	399470
	267.773	393019
	267.65	282920
	267.528	96173
	267.405	65311
	267.282	373076
	267.16	596407
	267.037	595122
	266.915	560134
	266.792	364790
	266.67	129914
	266.547	73335
	266.425	10624
	266.302	-182667
	266.18	-373505
	266.057	-428212
	265.934	-412763
	265.812	-319309
	265.689	-121784
	265.567	-33219
	265.444	-66628
	265.322	-66579
	265.199	-37592
	265.077	29726
	264.954	83935
	264.831	49759
	264.709	-73975
	264.586	-91103
	264.464	4069
	264.341	31321
	264.219	31323
	264.096	86460
	263.974	130064
	263.851	29278
	263.728	-172527
	263.606	-304165
	263.483	-281793
	263.361	-90157
	263.238	156479
	263.116	292112
	262.993	269323
	262.871	134808
	262.748	-86532
	262.625	-207423
	262.503	-206253
	262.38	-266072
	262.258	-246967
	262.135	-5220
	262.013	305934
	261.89	540852
	261.768	802106
	261.645	1083010
	261.522	1264870
	261.4	1164000
	261.277	701882
	261.155	186410
	261.032	-23628
	260.91	99019
	260.787	398609
	260.665	711456
	260.542	870630
	260.42	810962
	260.297	534466
	260.174	165903
	260.052	-117493
	259.929	-222473
	259.807	-212660
	259.684	-86561
	259.562	-74795
	259.439	-253668
	259.317	-487792
	259.194	-588755
	259.071	-631454
	258.949	-745166
	258.826	-738532
	258.704	-476258
	258.581	-206810
	258.459	-51764
	258.336	96084
	258.214	241710
	258.091	334392
	257.969	377990
	257.846	319939
	257.723	290481
	257.601	383600
	257.478	298837
	257.356	-26043
	257.233	-280788
	257.111	-333668
	256.988	-265140
	256.865	-174008
	256.743	-65778
	256.62	-84435
	256.498	-191960
	256.375	-212614
	256.253	-109373
	256.13	56891
	256.008	196269
	255.885	178390
	255.762	31456
	255.64	-169367
	255.517	-473170
	255.395	-702540
	255.272	-667163
	255.15	-562565
	255.027	-431541
	254.905	-249155
	254.782	-92149
	254.66	-143122
	254.537	-366422
	254.414	-536078
	254.292	-515126
	254.169	-456199
	254.047	-391809
	253.924	-310734
	253.802	-251974
	253.679	-192359
	253.557	-239183
	253.434	-324972
	253.311	-245631
	253.189	-128109
	253.066	-139013
	252.944	-338919
	252.821	-534226
	252.699	-559233
	252.576	-568889
	252.454	-666371
	252.331	-721881
	252.208	-733351
	252.086	-798831
	251.963	-793280
	251.841	-699590
	251.718	-540339
	251.596	-366516
	251.473	-263026
	251.351	-260273
	251.228	-314649
	251.106	-276344
	250.983	-148608
	250.86	-96942
	250.738	-159681
	250.615	-222824
	250.493	-162168
	250.37	-16636
	250.248	159610
	250.125	257812
	250.002	201973
	249.88	132192
	249.757	147655
	249.635	182111
	249.512	186340
	249.39	248237
	249.267	237958
	249.145	83871
	249.022	-114691
	248.9	-199402
	248.777	-238765
	248.655	-373264
	248.532	-538755
	248.409	-672736
	248.287	-678895
	248.164	-539042
	248.042	-415611
	247.919	-460993
	247.797	-534780
	247.674	-497894
	247.552	-488503
	247.429	-586270
	247.306	-732836
	247.184	-779735
	247.061	-725257
	246.939	-599160
	246.816	-458546
	246.694	-311857
	246.571	-245716
	246.448	-261511
	246.326	-391785
	246.203	-481888
	246.081	-354141
	245.958	-134970
	245.836	117229
	245.713	365219
	245.591	540052
	245.468	530823
	245.345	417701
	245.223	351033
	245.1	328677
	244.978	363732
	244.855	326980
	244.733	238838
	244.61	167966
	244.488	87108
	244.365	-4773
	244.243	-112939
	244.12	-232003
	243.998	-333292
	243.875	-390575
	243.752	-536275
	243.63	-670711
	243.507	-700453
	243.385	-679565
	243.262	-653416
	243.14	-645401
	243.017	-655774
	242.894	-672739
	242.772	-550428
	242.649	-310541
	242.527	-74778
	242.404	29546
	242.282	-65273
	242.159	-293670
	242.037	-610483
	241.914	-863049
	241.792	-875643
	241.669	-787297
	241.546	-725476
	241.424	-716973
	241.301	-593421
	241.179	-431135
	241.056	-203159
	240.934	27736
	240.811	-3783
	240.689	-181527
	240.566	-334593
	240.443	-412201
	240.321	-383131
	240.198	-339863
	240.076	-372764
	239.953	-356088
	239.831	-293912
	239.708	-256721
	239.586	-329143
	239.463	-569511
	239.34	-809068
	239.218	-970613
	239.095	-1109430
	238.973	-1114800
	238.85	-924157
	238.728	-665008
	238.605	-450043
	238.483	-272393
	238.36	-236551
	238.238	-345448
	238.115	-355925
	237.992	-392091
	237.87	-575290
	237.747	-635041
	237.625	-435082
	237.502	-307843
	237.38	-319950
	237.257	-401779
	237.135	-454513
	237.012	-426408
	236.889	-253858
	236.767	-25141
	236.644	128327
	236.522	148576
	236.399	120855
	236.277	64826
	236.154	-68076
	236.031	-237008
	235.909	-273414
	235.786	-256353
	235.664	-348210
	235.541	-499987
	235.419	-429246
	235.296	-112989
	235.174	149571
	235.051	183390
	234.929	-66662
	234.806	-318692
	234.684	-420176
	234.561	-363669
	234.438	-190901
	234.316	-86199
	234.193	-56303
	234.071	-27461
	233.948	72370
	233.826	272488
	233.703	311855
	233.581	159363
	233.458	-72376
	233.335	-248852
	233.213	-279972
	233.09	-227781
	232.968	-86148
	232.845	133766
	232.723	232436
	232.6	205046
	232.477	273220
	232.355	431169
	232.232	504695
	232.11	468251
	231.987	407759
	231.865	275557
	231.742	-956
	231.62	-359597
	231.497	-626086
	231.375	-781071
	231.252	-924768
	231.129	-977977
	231.007	-931682
	230.884	-856451
	230.762	-814669
	230.639	-826471
	230.517	-883514
	230.394	-870258
	230.272	-587215
	230.149	-360941
	230.026	-365524
	229.904	-267092
	229.781	-15322
	229.659	210699
	229.536	252326
	229.414	183770
	229.291	104425
	229.169	25115
	229.046	-25599
	228.923	-65923
	228.801	-150775
	228.678	-233120
	228.556	-293689
	228.433	-213780
	228.311	68968
	228.188	429966
	228.066	573610
	227.943	471755
	227.821	233847
	227.698	8512
	227.575	-102028
	227.453	-156286
	227.33	-165130
	227.208	-175261
	227.085	-177737
	226.963	-194195
	226.84	-214059
	226.718	-222360
	226.595	-228458
	226.472	-438659
	226.35	-736076
	226.227	-839667
	226.105	-928414
	225.982	-984346
	225.86	-934772
	225.737	-804144
	225.615	-550215
	225.492	-176581
	225.369	229920
	225.247	490749
	225.124	484967
	225.002	261551
	224.879	-85123
	224.757	-419795
	224.634	-592281
	224.512	-604651
	224.389	-592535
	224.267	-700643
	224.144	-910487
	224.021	-1020860
	223.899	-895413
	223.776	-596408
	223.654	-269501
	223.531	-39883
	223.409	65012
	223.286	21090
	223.163	-94899
	223.041	-52471
	222.918	93420
	222.796	84791
	222.673	-70898
	222.551	-196369
	222.428	-266403
	222.306	-289405
	222.183	-246845
	222.06	-177465
	221.938	-145374
	221.815	-101093
	221.693	-14235
	221.57	-35906
	221.448	-154543
	221.325	-252309
	221.203	-366049
	221.08	-472760
	220.958	-548561
	220.835	-559882
	220.713	-548007
	220.59	-492693
	220.467	-444818
	220.345	-422632
	220.222	-414539
	220.1	-489478
	219.977	-609385
	219.855	-700023
	219.732	-699921
	219.609	-605808
	219.487	-508193
	219.364	-493364
	219.242	-535747
	219.119	-581613
	218.997	-588036
	218.874	-572780
	218.752	-518601
	218.629	-430163
	218.506	-304033
	218.384	-153917
	218.261	9397
	218.139	221397
	218.016	321490
	217.894	233080
	217.771	215482
	217.649	383607
	217.526	439179
	217.404	245533
	217.281	-98224
	217.158	-394112
	217.036	-566553
	216.913	-716788
	216.791	-718348
	216.668	-540160
	216.546	-385635
	216.423	-254623
	216.301	-214745
	216.178	-286894
	216.055	-407574
	215.933	-510556
	215.81	-582645
	215.688	-532040
	215.565	-486911
	215.443	-559648
	215.32	-599158
	215.198	-470263
	215.075	-383497
	214.952	-385471
	214.83	-280925
	214.707	-152313
	214.585	-160283
	214.462	-179444
	214.34	-91611
	214.217	73423
	214.095	166951
	213.972	175230
	213.85	230962
	213.727	318763
	213.604	301720
	213.482	69926
	213.359	-295952
	213.237	-557866
	213.114	-648300
	212.992	-582616
	212.869	-358874
	212.746	-146254
	212.624	-14988
	212.501	25740
	212.379	171341
	212.256	439352
	212.134	653266
	212.011	680984
	211.889	563619
	211.766	381564
	211.644	203270
	211.521	26130
	211.399	-123658
	211.276	-159947
	211.153	-292533
	211.031	-693508
	210.908	-1052430
	210.786	-1119700
	210.663	-868051
	210.541	-492991
	210.418	-111693
	210.296	259220
	210.173	448027
	210.05	514546
	209.928	523769
	209.805	458256
	209.683	360732
	209.56	196846
	209.438	75235
	209.315	122407
	209.192	335400
	209.07	489571
	208.947	517861
	208.825	499726
	208.702	481529
	208.58	382589
	208.457	180524
	208.335	197019
	208.212	314573
	208.09	237096
	207.967	114253
	207.844	57004
	207.722	118942
	207.599	192137
	207.477	141986
	207.354	-85893
	207.232	-505356
	207.109	-897298
	206.987	-1135800
	206.864	-1332810
	206.742	-1302770
	206.619	-898923
	206.496	-351484
	206.374	28183
	206.251	127377
	206.129	8009
	206.006	-168958
	205.884	-230000
	205.761	-172152
	205.638	18131
	205.516	182876
	205.393	234591
	205.271	313935
	205.148	453545
	205.026	460310
	204.903	378835
	204.781	466086
	204.658	672371
	204.536	855603
	204.413	978502
	204.29	1123080
	204.168	1309960
	204.045	1392560
	203.923	1348400
	203.8	1152150
	203.678	895252
	203.555	708729
	203.433	581566
	203.31	524168
	203.187	532429
	203.065	571271
	202.942	688868
	202.82	731386
	202.697	686100
	202.575	712946
	202.452	724667
	202.33	570022
	202.207	318379
	202.084	118737
	201.962	-7806
	201.839	-10481
	201.717	42870
	201.594	64576
	201.472	109496
	201.349	133923
	201.227	67003
	201.104	3955
	200.982	66469
	200.859	166906
	200.736	200247
	200.614	158466
	200.491	51862
	200.369	39265
	200.246	193539
	200.124	469307
	200.001	678316
	199.879	601781
	199.756	434643
	199.633	303987
	199.511	112790
	199.388	-51230
	199.266	-71510
	199.143	-64134
	199.021	-106257
	198.898	-138558
	198.776	-104390
	198.653	-82825
	198.53	-84291
	198.408	26757
	198.285	223857
	198.163	418586
	198.04	555942
	197.918	676669
	197.795	767525
	197.673	816711
	197.55	795518
	197.428	671523
	197.305	546362
	197.182	462259
	197.06	427655
	196.937	408287
	196.815	330942
	196.692	156447
	196.57	-79123
	196.447	-240733
	196.325	-372310
	196.202	-498354
	196.079	-570895
	195.957	-491280
	195.834	-331662
	195.712	-165107
	195.589	98653
	195.467	306900
	195.344	423964
	195.221	466288
	195.099	312554
	194.976	84656
	194.854	-84331
	194.731	-177654
	194.609	-271316
	194.486	-497088
	194.364	-698912
	194.241	-757501
	194.119	-806144
	193.996	-798533
	193.874	-645262
	193.751	-553493
	193.628	-546988
	193.506	-608559
	193.383	-732876
	193.261	-782122
	193.138	-880724
	193.016	-1020230
	192.893	-1051860
	192.77	-975136
	192.648	-810067
	192.525	-590867
	192.403	-501627
	192.28	-514550
	192.158	-433891
	192.035	-309205
	191.913	-216337
	191.79	-37367
	191.667	175979
	191.545	179720
	191.422	-34880
	191.3	-241208
	191.177	-245715
	191.055	-171492
	190.932	-287657
	190.81	-549379
	190.687	-693861
	190.565	-619624
	190.442	-496366
	190.319	-351622
	190.197	-188252
	190.074	31963
	189.952	281656
	189.829	413923
	189.707	462755
	189.584	375195
	189.462	280162
	189.339	448654
	189.216	625046
	189.094	591310
	188.971	408444
	188.849	166096
	188.726	-53927
	188.604	-242626
	188.481	-374231
	188.359	-333079
	188.236	-240400
	188.113	-231027
	187.991	-220765
	187.868	-190582
	187.746	-109861
	187.623	-54278
	187.501	-61167
	187.378	-123536
	187.256	-161445
	187.133	-66422
	187.011	169433
	186.888	383198
	186.765	330519
	186.643	138255
	186.52	103691
	186.398	157879
	186.275	123803
	186.153	-29870
	186.03	-215499
	185.907	-240801
	185.785	-250415
	185.662	-394642
	185.54	-573993
	185.417	-636359
	185.295	-531463
	185.172	-503313
	185.05	-608443
	184.927	-667583
	184.805	-442713
	184.682	-49970
	184.56	325814
	184.437	564999
	184.314	600960
	184.192	389698
	184.069	62656
	183.947	-153526
	183.824	-263182
	183.702	-263909
	183.579	-209469
	183.457	-168045
	183.334	-146163
	183.211	-54793
	183.089	51411
	182.966	105876
	182.844	118592
	182.721	8453
	182.599	-210607
	182.476	-263692
	182.353	-108451
	182.231	79647
	182.108	257182
	181.986	431782
	181.863	585184
	181.741	671470
	181.618	677021
	181.496	574552
	181.373	330196
	181.25	71258
	181.128	-47533
	181.005	-49603
	180.883	-74792
	180.76	-120328
	180.638	-146057
	180.515	-192135
	180.393	-256698
	180.27	-279577
	180.148	-275069
	180.025	-311589
	179.903	-272294
	179.78	-153841
	179.657	-44926
	179.535	43169
	179.412	91565
	179.29	-10938
	179.167	-149656
	179.045	-172237
	178.922	-1299
	178.799	273451
	178.677	536803
	178.554	685921
	178.432	768384
	178.309	821194
	178.187	848335
	178.064	746116
	177.942	589073
	177.819	493246
	177.696	375282
	177.574	311228
	177.451	272954
	177.329	214483
	177.206	323619
	177.084	608691
	176.961	927793
	176.839	1245670
	176.716	1486780
	176.594	1433650
	176.471	1239920
	176.348	1149260
	176.226	1127130
	176.103	1280050
	175.981	1698440
	175.858	2224340
	175.736	2603140
	175.613	2905430
	175.491	3310920
	175.368	3852270
	175.245	4500800
	175.123	5265080
	175	6061160
	174.878	6956970
	174.755	7999930
	174.633	9093880
	174.51	10398300
	174.388	12188600
	174.265	14327800
	174.143	16697800
	174.02	19385600
	173.897	22399400
	173.775	25496500
	173.652	28524200
	173.53	31347900
	173.407	33802000
	173.285	35912500
	173.162	37542300
	173.04	38464200
	172.917	38785400
	172.794	38697600
	172.672	38284000
	172.549	37475100
	172.427	36320400
	172.304	34865900
	172.182	33180300
	172.059	31379500
	171.936	29523500
	171.814	27634600
	171.691	25735400
	171.569	23898600
	171.446	22152000
	171.324	20306200
	171.201	18452200
	171.079	16826100
	170.956	15374900
	170.834	13900600
	170.711	12415000
	170.589	10923100
	170.466	9412970
	170.343	8150260
	170.221	7304500
	170.098	6702850
	169.976	6142320
	169.853	5474130
	169.731	4702720
	169.608	4041900
	169.486	3610770
	169.363	3307290
	169.24	3024600
	169.118	2747770
	168.995	2534250
	168.873	2330040
	168.75	1989300
	168.628	1484810
	168.505	1084890
	168.382	968812
	168.26	1026890
	168.137	1061570
	168.015	1055850
	167.892	1068470
	167.77	1098390
	167.647	1167200
	167.525	1249620
	167.402	1315590
	167.28	1342390
	167.157	1250890
	167.034	1134360
	166.912	1068770
	166.789	1110960
	166.667	1216990
	166.544	1106350
	166.422	892543
	166.299	931890
	166.177	1056900
	166.054	930098
	165.931	756543
	165.809	705412
	165.686	604789
	165.564	401953
	165.441	83714
	165.319	-265962
	165.196	-465518
	165.074	-490648
	164.951	-394541
	164.828	-320497
	164.706	-367503
	164.583	-338908
	164.461	-229377
	164.338	-106995
	164.216	171466
	164.093	452614
	163.971	669135
	163.848	867748
	163.726	948725
	163.603	863735
	163.48	693642
	163.358	485381
	163.235	285412
	163.113	107186
	162.99	13771
	162.868	66433
	162.745	206530
	162.623	366223
	162.5	549424
	162.377	668796
	162.255	796935
	162.132	980630
	162.01	1120410
	161.887	1189240
	161.765	1102050
	161.642	893818
	161.52	631583
	161.397	277223
	161.274	-178370
	161.152	-521960
	161.029	-471083
	160.907	-114655
	160.784	274491
	160.662	437521
	160.539	311065
	160.417	93850
	160.294	-104912
	160.172	-246637
	160.049	-352694
	159.926	-396563
	159.804	-369615
	159.681	-356139
	159.559	-420688
	159.436	-378463
	159.314	-232785
	159.191	-222560
	159.069	-399707
	158.946	-617659
	158.823	-783367
	158.701	-906836
	158.578	-914848
	158.456	-677261
	158.333	-380506
	158.211	-216148
	158.088	-134358
	157.965	-127999
	157.843	-99940
	157.72	61443
	157.598	206150
	157.475	122432
	157.353	-159577
	157.23	-510280
	157.108	-694557
	156.985	-586532
	156.863	-346886
	156.74	-60576
	156.618	254232
	156.495	478714
	156.372	577033
	156.25	710643
	156.127	942854
	156.005	1118000
	155.882	1152170
	155.76	1086610
	155.637	945516
	155.514	705458
	155.392	493361
	155.269	397405
	155.147	277609
	155.024	140724
	154.902	106658
	154.779	146814
	154.657	176300
	154.534	193283
	154.411	174550
	154.289	211582
	154.166	312291
	154.044	343101
	153.921	400821
	153.799	473310
	153.676	438393
	153.554	362884
	153.431	288711
	153.309	173441
	153.186	149101
	153.063	167224
	152.941	33244
	152.818	-164077
	152.696	-307741
	152.573	-315669
	152.451	-231439
	152.328	-163636
	152.206	1565
	152.083	252993
	151.96	449933
	151.838	576469
	151.715	657839
	151.593	678279
	151.47	701896
	151.348	729813
	151.225	628617
	151.103	363704
	150.98	106339
	150.857	-9456
	150.735	7972
	150.612	160892
	150.49	259156
	150.367	222391
	150.245	129559
	150.122	160686
	150	324452
	149.877	492013
	149.755	665362
	149.632	776318
	149.509	773296
	149.387	587224
	149.264	300914
	149.142	199604
	149.019	303318
	148.897	364823
	148.774	396853
	148.651	438670
	148.529	491499
	148.406	515482
	148.284	483232
	148.161	574767
	148.039	760820
	147.916	808867
	147.794	837619
	147.671	953243
	147.549	929962
	147.426	674384
	147.304	535456
	147.181	566341
	147.058	500263
	146.936	306529
	146.813	137285
	146.691	166578
	146.568	307793
	146.446	447619
	146.323	549116
	146.201	489655
	146.078	218059
	145.955	19635
	145.833	26998
	145.71	139252
	145.588	275226
	145.465	310410
	145.343	201511
	145.22	49290
	145.097	22121
	144.975	32563
	144.852	-134539
	144.73	-285586
	144.607	-309783
	144.485	-350580
	144.362	-258812
	144.24	-39981
	144.117	203613
	143.995	318849
	143.872	294307
	143.749	299022
	143.627	282237
	143.504	210407
	143.382	211763
	143.259	259685
	143.137	408348
	143.014	600791
	142.892	680444
	142.769	606774
	142.647	409289
	142.524	275816
	142.401	359496
	142.279	589638
	142.156	864122
	142.034	897591
	141.911	705367
	141.789	550674
	141.666	616067
	141.543	954892
	141.421	1358030
	141.298	1646260
	141.176	1789800
	141.053	1910960
	140.931	2138500
	140.808	2388050
	140.686	2533070
	140.563	2624540
	140.44	2803420
	140.318	3135470
	140.195	3700930
	140.073	4647410
	139.95	5978400
	139.828	7629820
	139.705	9785160
	139.583	12836800
	139.46	17086200
	139.338	22698000
	139.215	29766900
	139.092	38184300
	138.97	47662000
	138.847	57158800
	138.725	64525500
	138.602	67122100
	138.48	63628000
	138.357	55203000
	138.235	44552900
	138.112	34201700
	137.989	25583900
	137.867	19136900
	137.744	14579100
	137.622	11479600
	137.499	9275260
	137.377	7588100
	137.254	6297450
	137.132	5334500
	137.009	4706090
	136.887	4305320
	136.764	3915750
	136.641	3454630
	136.519	2899210
	136.396	2476980
	136.274	2340370
	136.151	2358350
	136.029	2258440
	135.906	1995530
	135.784	1727280
	135.661	1502130
	135.538	1276640
	135.416	1063080
	135.293	960613
	135.171	1103010
	135.048	1334180
	134.926	1473300
	134.803	1439060
	134.681	1403990
	134.558	1375310
	134.435	1352570
	134.313	1317190
	134.19	1238870
	134.068	1245470
	133.945	1313650
	133.823	1427340
	133.7	1514670
	133.578	1397590
	133.455	1160040
	133.333	972733
	133.21	833816
	133.087	677019
	132.965	609622
	132.842	633348
	132.72	680353
	132.597	679476
	132.475	594899
	132.352	635353
	132.23	750111
	132.107	774067
	131.984	710093
	131.862	620045
	131.739	603632
	131.617	713405
	131.494	882721
	131.372	1056130
	131.249	1077430
	131.126	940459
	131.004	851374
	130.881	822971
	130.759	870330
	130.636	1072410
	130.514	1360330
	130.391	1636020
	130.269	1840970
	130.146	1876230
	130.024	1807360
	129.901	1857590
	129.779	1984340
	129.656	2158980
	129.533	2341930
	129.411	2431520
	129.288	2505120
	129.166	2518380
	129.043	2438650
	128.921	2323340
	128.798	2177990
	128.675	1972190
	128.553	1755920
	128.43	1702700
	128.308	1692080
	128.185	1493180
	128.063	1145990
	127.94	886698
	127.818	802880
[truncated: 2,098 more rows]

## Sheet: Figure 2d
Figure 2d
	B.E.(eV)	Raw	Intensity	Peak	Sum	Background	Peak
	291.18	5474.36	6361.84	5474.36	5592.3	6005.85	5712.41
	291.08	5352.74	6399.3	5474.36	5595.75	6026.65	5725.62
	290.98	4970.78	6439.32	5474.42	5599.41	6048.75	5740
	290.88	5145.4	6482.29	5474.67	5603.43	6072.39	5755.82
	290.78	5322.03	6528.18	5474.84	5607.53	6097.39	5772.95
	290.68	5237.01	6577.3	5474.92	5611.72	6123.87	5791.54
	290.58	5866.51	6630.11	5475.04	5616.15	6152.09	5811.94
	290.48	5915.91	6686.64	5474.84	5620.47	6181.84	5834.01
	290.38	5858.32	6747.68	5474.62	5624.99	6213.59	5858.34
	290.28	5772.35	6813.84	5474.43	5629.77	6247.57	5885.35
	290.18	6317.82	6885.82	5474.27	5634.84	6284	5915.54
	290.08	6269.14	6964.25	5473.85	5639.9	6322.78	5949.26
	289.98	6290.77	7050.66	5473.45	5645.27	6364.47	5987.82
	289.88	6544.42	7146.94	5473.04	5650.94	6409.33	6032.74
	289.78	6687.31	7255.71	5472.5	5656.81	6457.57	6086.33
	289.68	6913.16	7381.27	5471.89	5662.95	6509.61	6152.49
	289.58	7342.1	7530.06	5471.17	5669.36	6565.81	6237.22
	289.48	7748.77	7711.68	5470.23	5675.95	6626.54	6349.64
	289.38	7681.98	7940.71	5469.08	5682.78	6692.37	6503.73
	289.28	8408.84	8238.03	5467.97	5690.11	6764.14	6719.72
	289.18	9002.52	8631.79	5466.49	5697.58	6842.16	7025.03
	289.08	9706.03	9159.74	5464.71	5705.3	6927.33	7456.53
	288.98	10196.8	9868.89	5462.58	5713.26	7020.54	8060.25
	288.88	11273.1	10815.7	5460.2	5721.61	7123.12	8891.35
	288.78	12685.2	12061.2	5457.28	5730.13	7236.22	10009.4
	288.68	14463.5	13666.9	5453.64	5738.69	7361.55	11474
	288.58	16613.1	15686.4	5449.11	5747.19	7501.55	13335.8
	288.48	18595.9	18154.2	5443.5	5755.51	7659.71	15626
	288.38	20811.4	21079.5	5436.89	5763.82	7841.89	18347.6
	288.28	23990.6	24430.7	5429.16	5772.11	8056.8	21460.1
	288.18	27446.5	28132.6	5419.83	5779.99	8317.96	24874.3
	288.08	31276.7	32065.3	5408.75	5787.44	8647.35	28448
	287.98	35243.5	36067.2	5395.75	5794.4	9079.02	31985.2
	287.88	39592.5	39952.2	5380.74	5800.98	9665.27	35247.4
	287.78	43572.5	43523.9	5363.54	5807.14	10482.4	37961.6
	287.68	46938.7	46619.1	5344.33	5813.28	11638.6	39855.8
	287.58	49622.3	49162.6	5323.42	5819.91	13280.8	40708.7
	287.48	52025.3	51231.8	5301.15	5827.65	15597.1	40409.4
	287.38	53340.6	53093.9	5277.66	5836.94	18818.4	38993.9
	287.28	56603.8	55180.8	5253.5	5848.68	23205.4	36633.7
	287.18	59041.4	58017.2	5227.68	5862.29	29029.1	33581.2
	287.08	62731.7	62131.8	5200.63	5878.66	36540.8	30113.7
	286.98	67850	67968.9	5171.7	5897.75	45923.5	26491.1
	286.88	75097.2	75825	5140.19	5919.62	57255.1	22930.6
	286.78	84999.2	85777.1	5105.02	5944.17	70440.7	19602.2
	286.68	96114.7	97643.8	5064.85	5971.46	85181	16621.1
	286.58	109263	110960	5019.08	6002.96	100944	14051
	286.48	125248	124969	4966.67	6040.87	116952	11910.4
	286.38	139598	138674	4906.2	6089	132219	10179
	286.28	151691	150868	4838.48	6156.57	145573	8815.87
	286.18	161606	160269	4764.65	6258.16	155774	7765.9
	286.08	166627	165714	4685.81	6415.94	161700	6969.4
	285.98	167190	166438	4604.38	6664.16	162612	6370.92
	285.88	162527	162310	4522.65	7051.9	158382	5921.47
	285.78	155211	153883	4443.21	7646.72	149541	5582.07
	285.68	141687	142223	4367.41	8536.1	137100	5321.65
	285.58	128371	128640	4298.38	9830.73	122287	5119.43
	285.48	113770	114459	4236	11654.9	106318	4958.44
	285.38	99295.7	100862	4180.93	14143.6	90252.1	4827.77
	285.28	87452.1	88830.3	4133.11	17421.4	74955.3	4719.81
	285.18	78632.5	79077.1	4091.23	21581.9	61049.3	4628.37
	285.08	72303.7	72020.6	4053.75	26661.6	48917.7	4548.84
	284.98	68345.7	67778.9	4019.43	32611.7	38728.1	4478.02
	284.88	68050.6	66179.8	3987.09	39283.3	30457.2	4413.45
	284.78	68785.2	66801.2	3954.89	46401.1	23957.3	4352.47
	284.68	71835	69016.2	3922.3	53571	18995.8	4293.99
	284.58	74752.8	72050	3888.15	60286.6	15303.2	4236.42
	284.48	76138.8	75047.4	3852.52	65960.7	12612.3	4179.52
	284.38	77611.2	77165.5	3816.18	69995.1	10679	4123.76
	284.28	77840.3	77692.6	3779.09	71882.2	9299.65	4068.92
	284.18	75148.4	76200.9	3741.85	71356.7	8312.5	4015.41
	284.08	71326.1	72639	3705.95	68489.5	7596.91	3964.54
	283.98	65720.1	67299.4	3671.95	63660.7	7065.81	3916.78
	283.88	59898.2	60679.9	3640.76	57429.4	6659.16	3872.87
	283.78	52682.2	53348.2	3612.48	50403.5	6336.83	3832.82
	283.68	44951.8	45837.5	3587.81	43142.6	6073.25	3797.25
	283.58	38540.2	38594	3567.01	36109.7	5852.01	3766.34
	283.48	31877.3	31953.9	3549.43	29651.5	5661.92	3739.36
	283.38	26178.8	26129.1	3535.19	23986.8	5496.31	3716.35
	283.28	21328.9	21223.6	3523.8	19224	5350.36	3696.79
	283.18	17372	17243	3514.85	15371.9	5220.7	3680.2
	283.08	14936.6	14120.7	3507.89	12365.7	5104.74	3666.09
	282.98	12459.5	11744.9	3502.14	10095.4	5000.15	3653.65
	282.88	10006.7	9982.12	3497.64	8428.92	4905.6	3642.86
	282.78	9101.29	8700.63	3494.36	7235.58	4820.09	3633.69
	282.68	7888.03	7779.88	3491.54	6395.71	4741.94	3625.32
	282.58	7109.53	7120.07	3489.33	5810.28	4670.58	3617.88
	282.48	6466.96	6642.94	3487.51	5401.69	4605.14	3611.13
	282.38	5986.79	6290.29	3486.02	5112.39	4544.95	3604.98
	282.28	5593.88	6021.41	3484.76	4902.14	4489.47	3599.33
	282.18	5467.93	5808.65	3483.7	4743.74	4438.2	3594.11
	282.08	5099.91	5633.81	3482.7	4619.41	4390.62	3589.17
	281.98	5086.97	5485.53	3481.89	4518.13	4346.55	3584.63
	281.88	4295.71	5356.28	3481.08	4432.7	4305.46	3580.28
	281.78	4693.59	5241.92	3480.67	4359.25	4267.5	3576.51
	281.68	4506.97	5138.89	3480.06	4294.48	4231.82	3572.71
	281.58	4304.73	5045.51	3479.55	4236.93	4198.52	3569.16
	281.48	4094.17	4960.38	3479.13	4185.39	4167.4	3565.85
	281.38	4033.97	4882.41	3478.82	4138.97	4138.3	3562.79
	281.28	4009.82	4810.71	3478.54	4096.92	4110.99	3559.88
	281.18	3902.64	4744.56	3478.28	4058.7	4085.3	3557.11
	281.08	4034.07	4683.43	3478.06	4023.88	4061.17	3554.51
	280.98	4076.38	4626.7	3477.78	3991.97	4038.35	3551.95
	280.88	3623.21	4573.94	3477.48	3962.67	4016.78	3549.46
	280.78	3973.78	4525.06	3477.41	3935.96	3996.61	3547.3
	280.68	3746.3	4479.29	3477.16	3911.19	3977.37	3545.05
	280.58	3724.07	4436.64	3477.02	3888.42	3959.26	3543
	280.48	3576.37	4396.74	3476.9	3867.38	3942.12	3541.04
	280.38	3336.73	4359.41	3476.85	3847.95	3925.92	3539.23
	280.28	3624.82	4324.48	3476.92	3830.04	3910.67	3537.61
	280.18	3585.66	4291.51	3476.84	3813.25	3896.04	3535.91
	280.08	3476.79	4260.5	3476.79	3797.63	3882.14	3534.3

## Sheet: Figure 2e
Figure 2e
	B.E.(eV)	Raw	Intensity	Peak	Sum	Background	Peak	1
	291.18	7269.13	8035.28	7269.13	7411.02	7724.62	7335.75	7371.28
	291.08	6767.7	8066.73	7269.13	7416.82	7737.9	7339.65	7379.74
	290.98	6560.13	8101.02	7269.6	7423.46	7752.24	7344.37	7389.75
	290.88	7026.72	8138.19	7270.27	7430.68	7767.4	7349.68	7401.23
	290.78	7111.38	8177.97	7270.49	7437.9	7782.77	7354.99	7413.79
	290.68	6699.8	8221.16	7270.64	7445.49	7798.77	7360.72	7428.11
	290.58	6542.73	8268.86	7271.18	7453.98	7815.9	7367.4	7445.12
	290.48	6760.71	8321.74	7271.86	7463.16	7833.97	7374.87	7465.32
	290.38	6714.11	8380.98	7272.34	7472.74	7852.67	7382.9	7489.69
	290.28	6536.62	8449.5	7272.86	7483.02	7872.32	7391.86	7520.89
	290.18	6786.42	8532.35	7273.55	7494.19	7893.09	7402.08	7563.64
	290.08	7128.17	8638.02	7274.01	7505.93	7914.65	7413.46	7626.01
	289.98	7537.11	8781.85	7274.15	7518.22	7936.97	7426.35	7722.75
	289.88	8024.05	8989.12	7273.9	7531.1	7960.08	7441.44	7878.21
	289.78	8625.55	9297.84	7273.2	7544.59	7983.98	7459.81	8129.04
	289.68	9419.11	9760.17	7271.93	7558.71	8008.66	7483.27	8525.32
	289.58	10141.7	10439.6	7269.92	7573.41	8034.03	7514.55	9127.38
	289.48	11834	11402	7267.22	7588.92	8060.26	7558.16	9996.35
	289.38	13656.9	12699.5	7262.94	7604.51	8086.57	7619.72	11177.5
	289.28	15167.3	14349.2	7256.95	7620.27	8112.96	7708.13	12678.7
	289.18	17026.6	16313.4	7249.54	7636.75	8139.86	7835.66	14449.7
	289.08	19105.4	18482.7	7240.37	7653.95	8167.1	8016.94	16365.8
	288.98	20531.4	20673.8	7229.25	7672.08	8194.63	8269.11	18225.7
	288.88	21907.2	22645.1	7216.78	7692.36	8223.28	8611.51	19768.3
	288.78	23865.8	24131.8	7203.01	7715.69	8253.28	9061.72	20710.1
	288.68	24678.4	24936.1	7187.4	7742.78	8284.33	9632.66	20838.5
	288.58	24454.6	25032.2	7171	7776.7	8317.75	10331.2	20119.6
	288.48	24855.8	24581.9	7154.8	7821.47	8354.78	11152.2	18717.8
	288.38	24662.3	23840.8	7138.21	7881.32	8395.19	12075.5	16903.5
	288.28	23604.3	23056.8	7121.78	7964.11	8439.89	13064.3	14953.8
	288.18	22638.4	22411.6	7106.33	8081.52	8490.07	14065.5	13093.5
	288.08	22613.2	22002	7091.77	8249.25	8546.11	15009.3	11472.6
	287.98	22306.3	21842.2	7077.23	8488.32	8607.6	15813.5	10164.5
	287.88	21943.1	21887.2	7062.95	8828.68	8675.44	16394.2	9177.7
	287.78	21361.1	22067.4	7049	9308.15	8750.3	16678.9	8477.09
	287.68	21618.4	22330.9	7035.59	9972.93	8833.13	16627	8004.52
	287.58	21729.3	22673.3	7021.92	10874.8	8924.01	16243.3	7696.98
	287.48	22820.6	23146.6	7008.14	12069.1	9024.03	15577.5	7500.44
	287.38	23475.1	23839.8	6993.31	13608.6	9133.53	14705	7372.6
	287.28	24918.6	24853.8	6977.86	15536	9254.36	13711.4	7285.75
	287.18	26634.3	26274.2	6961.05	17873.4	9387.61	12674.9	7221.47
	287.08	29448	28152.7	6942.61	20614	9535.49	11661.8	7169.23
	286.98	31629.1	30490.6	6921.51	23711	9700.3	10721.5	7122.35
	286.88	34752.1	33235.8	6898.35	27077.7	9887.68	9887.1	7078.4
	286.78	37861	36272.7	6872.25	30575.7	10104	9174.84	7034.9
	286.68	40720.3	39431.5	6843.2	34022.1	10360.5	8587.56	6990.98
	286.58	42576.6	42498.3	6811.44	37194.3	10674.3	8117.68	6946.33
	286.48	44999.1	45234.5	6777.93	39843.2	11072	7751.5	6901.52
	286.38	47100.8	47411.8	6742.1	41720.4	11591.7	7470.26	6855.75
	286.28	47655.9	48860.4	6704.27	42618.9	12289.3	7255.87	6809.12
	286.18	47961.5	49532.7	6665.89	42429	13245.6	7092.84	6762.91
	286.08	47560.6	49541.2	6627.18	41169.4	14569.1	6967.07	6717.22
	285.98	47329.5	49161.1	6588.81	38983.7	16403.3	6867.94	6672.58
	285.88	47443.3	48788.3	6550.62	36093.7	18930.9	6786.84	6628.75
	285.78	47643	48889.6	6512.29	32752.6	22371.1	6717.47	6585.32
	285.68	49718.2	49957	6473.74	29204.5	26975.8	6655.67	6542.15
	285.58	54017.2	52468.7	6433.21	25660.5	33013.4	6597.03	6497.42
	285.48	59546.9	56854.8	6388.6	22289.9	40743.9	6537.76	6449
	285.38	67838.9	63467	6338.78	19213	50399	6475.64	6395.68
	285.28	78504	72529.2	6281.14	16504.9	62125.4	6407.42	6334.83
	285.18	89705.8	84104.2	6213.44	14196.9	75953	6330.46	6264.19
	285.08	103879	98060.4	6135.18	12285.9	91752.8	6243.98	6183.23
	284.98	119631	114038	6043.57	10740.3	109194	6144.99	6089.11
	284.88	137085	131461	5937.1	9511.4	127749	6031.88	5980.34
	284.78	153971	149513	5814.16	8543.69	146653	5902.94	5855.26
	284.68	171536	167174	5675.3	7782.45	164944	5758.61	5714.42
	284.58	185382	183259	5519.83	7175.98	181487	5598.17	5557.1
	284.48	197300	196492	5351.24	6684	195050	5425.02	5386.79
	284.38	204735	205653	5171.33	6272.63	204448	5240.95	5205.29
	284.28	209192	209760	4984.27	5918.78	208728	5050.06	5016.73
	284.18	206554	208312	4792.86	5605.1	207407	4855.12	4823.92
	284.08	201516	201426	4603.75	5323.95	200617	4662.76	4633.5
	283.98	187729	189795	4419.18	5067.8	189062	4475.18	4447.69
	283.88	172340	174492	4247.36	4838.32	173820	4300.58	4274.72
	283.78	154680	156747	4089.8	4632.78	156127	4140.44	4116.07
	283.68	134492	137765	3948.65	4450.63	137189	3996.89	3973.9
	283.58	115127	118618	3826.29	4292.48	118081	3872.29	3850.57
	283.48	97877.1	100194	3721.97	4156.45	99691.8	3765.89	3745.34
	283.38	81874.6	83147.7	3633.72	4039.77	82677.2	3675.68	3656.22
	283.28	65316.1	67934	3560.38	3940.79	67491.8	3600.52	3582.07
	283.18	53010.5	54794.2	3502.5	3859.63	54377.7	3540.93	3523.42
	283.08	42624.8	43783.5	3456.09	3792.01	43390.6	3492.93	3476.28
	282.98	34163.1	34817.3	3419.38	3735.91	34445.9	3454.71	3438.88
	282.88	27223.8	27701.1	3390.56	3689.32	27349.5	3424.48	3409.4
	282.78	22305.8	22189.1	3368.22	3650.64	21855.8	3400.81	3386.44
	282.68	18333	18008.9	3350.47	3617.85	17692.6	3381.8	3368.09
	282.58	15433.6	14894.5	3336.43	3589.91	14593.8	3366.58	3353.48
	282.48	12889.2	12604.9	3325.09	3565.73	12318.7	3354.12	3341.6
	282.38	11283.9	10933.3	3316.12	3544.86	10660.6	3344.1	3332.12
	282.28	9860.65	9713.29	3308.66	3526.34	9453.12	3335.63	3324.17
	282.18	8585.24	8815.75	3302.51	3509.92	8567.27	3328.54	3317.56
	282.08	7815.95	8144.45	3297.56	3495.4	7906.9	3322.69	3312.16
	281.98	6877.41	7629.92	3293.33	3482.23	7402.57	3317.6	3307.49
	281.88	6510.74	7223.74	3289.97	3470.53	7005.96	3313.43	3303.72
	281.78	6060.09	6892.72	3286.95	3459.7	6683.91	3309.64	3300.31
	281.68	5803.82	6615.07	3284.35	3449.79	6414.69	3306.31	3297.34
	281.58	5428.49	6376.19	3281.99	3440.56	6183.73	3303.24	3294.62
	281.48	5209.92	6166.8	3279.98	3432.1	5981.8	3300.57	3292.26
	281.38	4938.42	5980.34	3278.17	3424.23	5802.37	3298.12	3290.12
	281.28	4724.28	5812.67	3276.61	3416.96	5641.34	3295.96	3288.25
	281.18	4527.48	5660.75	3275.25	3410.22	5495.69	3294.02	3286.58
	281.08	4270.51	5522.35	3274.08	3403.96	5363.22	3292.3	3285.11
	280.98	4291.36	5395.86	3273.15	3398.22	5242.34	3290.83	3283.9
	280.88	4147.81	5279.59	3272.19	3392.72	5131.4	3289.37	3282.67
	280.78	4072.28	5172.61	3271.37	3387.6	5029.47	3288.06	3281.59
	280.68	3993.38	5073.89	3270.62	3382.78	4935.54	3286.85	3280.59
	280.58	3961.72	4982.61	3269.94	3378.23	4848.82	3285.72	3279.67
	280.48	3775.03	4898.04	3269.3	3373.91	4768.57	3284.65	3278.79
	280.38	3902.5	4819.62	3268.82	3369.95	4694.29	3283.76	3278.09
	280.28	3912.39	4746.54	3268.23	3366.04	4625.14	3282.77	3277.27
	280.18	3542.94	4678.42	3267.62	3362.28	4560.76	3281.79	3276.46
	280.08	3835.11	4615.16	3267.36	3359.01	4501.07	3281.17	3276
	279.98	3696.68	4555.77	3266.83	3355.61	4445.1	3280.28	3275.27
	279.88	3689.18	4500.26	3266.43	3352.47	4392.85	3279.54	3274.68
	279.78	3517.07	4448.22	3266.03	3349.47	4343.94	3278.82	3274.1
	279.68	3532.5	4399.52	3265.8	3346.74	4298.22	3278.27	3273.69
	279.58	3647.59	4353.73	3265.55	3344.1	4255.29	3277.72	3273.27
	279.48	3573.51	4310.54	3265.19	3341.46	4214.83	3277.07	3272.74
	279.38	3655.62	4269.89	3264.9	3338.99	4176.8	3276.5	3272.29
	279.28	3340.24	4231.45	3264.53	3336.53	4140.89	3275.86	3271.77
	279.18	3322.33	4195.44	3264.46	3334.46	4107.29	3275.53	3271.55
	279.08	3264.41	4161.42	3264.41	3332.48	4075.59	3275.22	3271.35

## Sheet: Figure 3b
Figure 3b
			Polar component/mN m-1	SD	Dispersion component/mN m-1	SD	Total energy/mN m-1	SD
	FEP	1	1.94	1.03	19.49	0.25	21.43	1.28
	ACEC	2	1.47	0.13	12.34	0.35	13.8	0.48

## Sheet: Figure 3c
Figure 3c
		Receding contact angle/°	SD	Advancing contact angle/°	SD
	FEP	61.15	1.3435	108.5	1.9799
	ACEC@FEP	85.05	0.21213	111.25	0.91924

## Sheet: Figure 3e
Figure 3e
	Time	Contact angle/°	SD
	1	93.28	1.53442
	2	93.29	1.40714
	3	92.45	2.24153
	4	92.5	1.51321
	5	92.56	1.85969
	6	91.58	0.41719
	7	92.7	0.35355
	8	92.76	0.10607
	9	91.88	0.41719
	10	94.19	0.26163

## Sheet: Figure 3f
Figure 3f
	Fn/mN	Ft /mN	AE /%	Pd /nm
	11.5825	4.9387	4.009	88.665
	11.5825	4.9387	4.009	88.665
	13.3807	2.1439	4.0126	71.8929
	13.3807	2.1439	4.0126	71.8929
	15.0697	2.4519	4.0154	81.537
	15.0697	2.4519	4.0154	81.537
	16.7637	6.4363	4.0111	102.206
	18.4582	2.8208	4.0089	98.9586
	18.4582	2.8208	4.0089	98.9586
	20.1521	-2.7292	4.0125	89.2428
	20.1521	-2.7292	4.0125	89.2428
	21.8463	3.9044	4.0112	107.543
	23.5406	3.3665	4.012	136.607
	23.5406	3.3665	4.012	136.607
	25.2348	7.4929	4.0089	154.527
	25.2348	7.4929	4.0089	154.527
	26.9289	9.2975	4.0076	200.394
	26.9289	9.2975	4.0076	200.394
	28.6232	7.8984	4.0038	226.64
	30.3226	1.9054	4.0013	299.75
	30.3226	1.9054	4.0013	299.75
	32.0116	0.7635	4.0069	396.946
	32.0116	0.7635	4.0069	396.946
	33.7062	6.2214	3.9979	540.657
	35.4	2.7197	3.9965	696.476
	35.4	2.7197	3.9965	696.476
	37.0943	9.6036	3.999	865.562
	37.0943	9.6036	3.999	865.562
	38.7884	1.8851	4.001	1052.56
	40.4827	5.3996	4.0004	1217.83
	40.4827	5.3996	4.0004	1217.83
	42.1768	7.0643	4.0017	1349.3
	42.1768	7.0643	4.0017	1349.3
	43.8711	4.2726	3.9976	1522.35
	43.8711	4.2726	3.9976	1522.35
	45.5653	4.9724	3.9971	1702.11
	47.2595	5.1129	3.9975	1844.84
	47.2595	5.1129	3.9975	1844.84
	48.9544	6.5162	4.0011	2001.32
	48.9544	6.5162	4.0011	2001.32
	50.6481	7.9152	3.9996	2166.43
	52.3422	14.8007	4.004	2240.43
	52.3422	14.8007	4.004	2240.43
	54.0364	14.1792	4.0025	2303.56
	54.0364	14.1792	4.0025	2303.56
	55.7305	6.3908	4.002	2382.58
	57.4247	12.4139	3.9999	2449.31
	57.4247	12.4139	3.9999	2449.31
	59.1189	17.6518	4.0026	2492.93
	59.1189	17.6518	4.0026	2492.93
	60.8132	11.1401	3.9993	2529.17
	60.8132	11.1401	3.9993	2529.17
	62.5074	12.4363	4.005	2592.84
	64.2022	5.8093	4.0007	2592.9
	64.2022	5.8093	4.0007	2592.9
	65.8958	7.2347	4.0035	2646.95
	65.8958	7.2347	4.0035	2646.95
	67.59	13.0333	4.001	2689.26
	69.2844	11.7274	4.0009	2740.62
	69.2844	11.7274	4.0009	2740.62
	70.9785	6.6754	4.0022	2786.55
	70.9785	6.6754	4.0022	2786.55
	72.6726	9.1545	4.0049	2850.66
	74.3668	14.1896	3.9992	2946.96
	74.3668	14.1896	3.9992	2946.96
	76.061	13.2876	4.0034	3033.53
	76.061	13.2876	4.0034	3033.53
	77.7552	13.9596	4.0028	3098.9
	77.7552	13.9596	4.0028	3098.9
	79.4495	14.9678	4.0014	3195.34
	81.1437	16.9137	4.0012	3307.83
	81.1437	16.9137	4.0012	3307.83
	82.8381	19.4278	4.0025	3430.87
	82.8381	19.4278	4.0025	3430.87
	84.5321	21.0605	3.9997	3558.37
	86.2265	16.7029	4.0013	3662.68
	86.2265	16.7029	4.0013	3662.68
	87.9206	10.6429	4.0056	3761.98
	87.9206	10.6429	4.0056	3761.98
	89.6147	10.9827	4.0022	3877.7
	91.3089	17.1605	4.0008	3995.66
	91.3089	17.1605	4.0008	3995.66
	93.0031	15.6703	4.0008	4119.99
	93.0031	15.6703	4.0008	4119.99
	94.6973	24.1646	3.9982	4233.48
	94.6973	24.1646	3.9982	4233.48
	96.3916	21.507	3.998	4372.01
	98.0867	13.35	3.9997	4509.2
	98.0867	13.35	3.9997	4509.2
	99.7802	15.5011	4.0006	4625.79
	99.7802	15.5011	4.0006	4625.79
	101.474	19.9758	3.9985	4791.01
	103.168	17.9798	3.9949	4921.1
	103.168	17.9798	3.9949	4921.1
	104.863	11.6223	3.9969	5032.38
	104.863	11.6223	3.9969	5032.38
	106.557	12.7872	3.995	5129.08
	108.251	16.732	4.0001	5210.51
	108.251	16.732	4.0001	5210.51
	109.945	6.888	4.0018	5223.28
	109.945	6.888	4.0018	5223.28
	111.639	14.5216	3.9984	5292.38
	111.639	14.5216	3.9984	5292.38
	113.334	21.1452	4.0015	5341.79
	115.029	20.3218	3.999	5415.4
	115.029	20.3218	3.999	5415.4
	116.722	21.783	4.0035	5530.13
	116.722	21.783	4.0035	5530.13
	118.416	23.3057	4.0011	5619.3
	120.11	20.9694	4.0039	5685.53
	120.11	20.9694	4.0039	5685.53
	121.805	22.5709	4.0108	5770.72
	121.805	22.5709	4.0108	5770.72
	123.499	25.1593	4.0065	5844.59
	123.499	25.1593	4.0065	5844.59
	125.193	33.0893	4.0114	5951.17
	126.887	31.4726	4.0115	6041.3
	126.887	31.4726	4.0115	6041.3
	128.581	36.1033	4.0043	6132.67
	128.581	36.1033	4.0043	6132.67
	130.275	35.3371	4.0053	6247.49
	131.97	35.8825	4.0068	6340.87
	131.97	35.8825	4.0068	6340.87
	133.664	37.4305	4.0083	6418.06
	133.664	37.4305	4.0083	6418.06
	135.358	37.3111	4.0114	6490.62
	137.052	30.5328	4.0143	6559.91
	137.052	30.5328	4.0143	6559.91
	138.746	38.0606	4.011	6651.36
	138.746	38.0606	4.011	6651.36
	140.441	37.6746	4.0147	6741.66
	140.441	37.6746	4.0147	6741.66
	142.135	38.245	4.0132	6874.67
	143.829	36.1188	4.0104	6989.54
	143.829	36.1188	4.0104	6989.54
	145.524	29.4221	4.0129	7097.47
	145.524	29.4221	4.0129	7097.47
	147.218	26.3498	4.0114	7230.01
	148.912	35.2893	4.0091	7359.19
	148.912	35.2893	4.0091	7359.19
	150.606	34.3296	4.0119	7450.32
	150.606	34.3296	4.0119	7450.32
	152.3	35.9388	4.0128	7583.94
	153.994	33.726	4.0066	7701.79
	153.994	33.726	4.0066	7701.79
	155.689	33.862	4	7819.45
	155.689	33.862	4	7819.45
	157.383	38.5937	3.9998	7950.5
	157.383	38.5937	3.9998	7950.5
	159.077	41.618	4.0053	8090.45
	160.771	35.0075	4.0039	8219.83
	160.771	35.0075	4.0039	8219.83
	162.465	41.6755	4.002	8359.68
	162.465	41.6755	4.002	8359.68
	164.16	38.1638	4.0035	8512.35
	165.855	36.8878	4.0014	8653.73
	165.855	36.8878	4.0014	8653.73
	167.548	38.9057	4.0034	8818.14
	167.548	38.9057	4.0034	8818.14
	169.243	44.2072	4.0027	9006.7
	170.937	37.5126	3.9999	9151.37
	170.937	37.5126	3.9999	9151.37
	172.631	44.3007	4.0017	9322.63
	172.631	44.3007	4.0017	9322.63
	174.325	47.7451	4.0026	9493.5
	174.325	47.7451	4.0026	9493.5
	176.019	45.8392	4.0045	9643.91
	177.714	50.3366	4.0041	9792.64
	177.714	50.3366	4.0041	9792.64
	179.408	47.5019	4.0057	9942.71
	179.408	47.5019	4.0057	9942.71
	181.102	40.3555	4.0014	10103.1
	182.796	34.6942	4.0036	10266.7
	182.796	34.6942	4.0036	10266.7
	184.49	40.2962	4.0065	10442.4
	184.49	40.2962	4.0065	10442.4
	186.185	42.3416	4.0115	10622.8
	187.879	43.8036	4.0063	10753.1
	187.879	43.8036	4.0063	10753.1
	189.573	43.4085	4.0107	10885.6
	189.573	43.4085	4.0107	10885.6
	191.267	40.9979	4.0128	11006.5
	191.267	40.9979	4.0128	11006.5
	192.961	44.5647	4.0098	11151.2
	194.656	48.3612	4.0046	11279.3
	194.656	48.3612	4.0046	11279.3
	196.35	48.0846	4.0069	11402.8
	196.35	48.0846	4.0069	11402.8
	198.044	45.3414	4.0083	11543.6
	199.738	49.4154	4.0083	11684.2
	199.738	49.4154	4.0083	11684.2
	201.432	47.5372	4.0075	11823.5
	201.432	47.5372	4.0075	11823.5
	203.126	52.7211	4.0002	11995.7
	204.821	47.1992	4.0076	12167
	204.821	47.1992	4.0076	12167
	206.515	47.9537	4.0016	12373.9
	206.515	47.9537	4.0016	12373.9
	208.209	47.9742	4.0051	12634.2
	208.209	47.9742	4.0051	12634.2
	209.903	50.8799	3.9985	12863.9
	211.598	54.163	4.0016	13065.5
	211.598	54.163	4.0016	13065.5
	213.292	57.7338	4.0049	13269
	213.292	57.7338	4.0049	13269
	214.986	61.2769	4.0045	13482
	216.681	54.2736	4.0066	13659
	216.681	54.2736	4.0066	13659
	218.375	57.0474	4.0027	13873.6
	218.375	57.0474	4.0027	13873.6
	220.069	58.0216	4.0022	14076.6
	220.069	58.0216	4.0022	14076.6
	221.763	54.288	4.0045	14222.4
	223.457	56.8551	4.006	14359.9
	223.457	56.8551	4.006	14359.9
	225.151	57.1602	4.0072	14521.3
	225.151	57.1602	4.0072	14521.3
	226.845	54.5283	4.0097	14665.9
	228.54	51.5973	4.0087	14792.6
	228.54	51.5973	4.0087	14792.6
	230.234	51.4328	4.0114	14935.2
	230.234	51.4328	4.0114	14935.2
	231.928	47.3505	4.0073	15073.2
	233.622	49.7637	4.0087	15170.2
	233.622	49.7637	4.0087	15170.2
	235.316	52.1898	4.0073	15269.9
	235.316	52.1898	4.0073	15269.9
	237.011	56.0059	4.0063	15367.8
	237.011	56.0059	4.0063	15367.8
	238.705	56.0725	4.0049	15479.7
	240.399	56.5427	4.0063	15571.2
	240.399	56.5427	4.0063	15571.2
	242.093	64.9572	4.0041	15653.9
	242.093	64.9572	4.0041	15653.9
	243.787	59.3165	4.0065	15693.2
	245.482	61.2089	4.0063	15721.9
	245.482	61.2089	4.0063	15721.9
	247.176	62.0614	4.0034	15733
	247.176	62.0614	4.0034	15733
	248.87	65.1706	4.0012	15787.4
	250.565	65.8811	3.9981	15810.8
	250.565	65.8811	3.9981	15810.8
	252.259	55.3056	4.0005	15864.9
	252.259	55.3056	4.0005	15864.9
	253.953	60.2784	4.0003	16002.4
	253.953	60.2784	4.0003	16002.4
	255.647	63.7493	3.9942	16140.5
	257.341	65.7807	3.9975	16276.1
	257.341	65.7807	3.9975	16276.1
	259.035	69.7358	4.0016	16425.1
	259.035	69.7358	4.0016	16425.1
	260.73	67.7435	3.9957	16561.7
	262.424	68.8249	3.9902	16690.5
	262.424	68.8249	3.9902	16690.5
	264.118	67.0492	3.9935	16807.6
	264.118	67.0492	3.9935	16807.6
	265.812	66.4633	3.9984	16948.6
	267.507	65.1141	3.9957	17063.5
	267.507	65.1141	3.9957	17063.5
	269.201	67.2846	3.9952	17216
	269.201	67.2846	3.9952	17216
	270.895	69.0944	3.9988	17353.9
	270.895	69.0944	3.9988	17353.9
	272.589	74.8859	3.9938	17501.6
	274.283	69.5493	3.9966	17606.9
	274.283	69.5493	3.9966	17606.9
	275.978	71.162	3.9966	17711.1
	275.978	71.162	3.9966	17711.1
	277.672	69.977	3.9964	17813.7
	279.366	64.971	3.9938	17906.5
	279.366	64.971	3.9938	17906.5
	281.06	65.9765	3.9979	17997
	281.06	65.9765	3.9979	17997
	282.754	67.5528	3.9994	18089.9
	284.449	69.1558	3.9984	18164.2
	284.449	69.1558	3.9984	18164.2
	286.143	77.9468	3.9967	18235.1
	286.143	77.9468	3.9967	18235.1
	287.837	79.4553	4.003	18287
	287.837	79.4553	4.003	18287
	289.531	70.7508	4.0018	18371.6
	291.226	69.3365	4	18432.6
	291.226	69.3365	4	18432.6
	292.92	76.3294	3.9997	18496.1
	292.92	76.3294	3.9997	18496.1
	294.614	78.9863	4.0046	18539.2
	296.308	77.5411	4.003	18590
	296.308	77.5411	4.003	18590
	298.002	73.3324	4.0013	18653.7
	298.002	73.3324	4.0013	18653.7
	299.696	70.8026	3.9983	18750.3
	301.391	74.251	3.9968	18801.8
	301.391	74.251	3.9968	18801.8
	303.085	77.4765	3.9945	18843.5
	303.085	77.4765	3.9945	18843.5
	304.779	79.2379	3.9963	18893.7
	304.779	79.2379	3.9963	18893.7
	306.473	76.6012	3.9985	18893.6
	308.168	77.2196	3.9993	18866.9
	308.168	77.2196	3.9993	18866.9
	309.862	80.2249	3.9983	18865
	309.862	80.2249	3.9983	18865
	311.556	88.9659	4.0007	18864.6
	313.25	78.5027	4.0017	18865.2
	313.25	78.5027	4.0017	18865.2
	314.944	79.2517	3.9961	18910.2
	314.944	79.2517	3.9961	18910.2
	316.639	85.441	4.0005	18968.2
	318.334	81.602	4.001	19001.5
	318.334	81.602	4.001	19001.5
	320.027	81.3355	3.9976	19040
	320.027	81.3355	3.9976	19040
	321.721	82.9662	3.9977	19062.6
	321.721	82.9662	3.9977	19062.6
	323.415	85.4437	3.9991	19060.2
	325.11	89.9091	3.9977	19039.8
	325.11	89.9091	3.9977	19039.8
	326.804	90.4948	4.0003	19013.8
	326.804	90.4948	4.0003	19013.8
	328.498	90.2071	3.9969	19009.2
	330.192	93.0149	3.9975	19021.8
	330.192	93.0149	3.9975	19021.8
	331.886	94.4654	3.9998	19046.4
	331.886	94.4654	3.9998	19046.4
	333.581	97.5036	4.0046	19062.3
	333.581	97.5036	4.0046	19062.3
	335.275	94.3986	3.9983	19066.6
	336.969	94.3354	3.9962	19098.9
	336.969	94.3354	3.9962	19098.9
	338.663	95.1017	4.0029	19165.1
	338.663	95.1017	4.0029	19165.1
	340.358	94.4244	4.0013	19206.3
	342.052	95.0196	4.0021	19228.7
	342.052	95.0196	4.0021	19228.7
	343.746	97.8537	3.9995	19282.4
	343.746	97.8537	3.9995	19282.4
	345.44	100.553	3.9992	19304.9
	347.134	94.4059	3.9987	19309.2
	347.134	94.4059	3.9987	19309.2
	348.829	88.4486	3.9969	19301.5
	348.829	88.4486	3.9969	19301.5
	350.523	93.3119	3.9977	19309.3
	350.523	93.3119	3.9977	19309.3
	352.217	95.7686	4.0011	19303.8
	353.911	99.3105	4.0052	19290.3
	353.911	99.3105	4.0052	19290.3
	355.605	95.6681	4.0007	19252.4
	355.605	95.6681	4.0007	19252.4
	357.3	96.8603	3.9988	19175.8
	358.994	100.251	4.0014	19147.6
	358.994	100.251	4.0014	19147.6
	360.688	103.895	4.0005	19180.4
	360.688	103.895	4.0005	19180.4
	362.382	98.6746	3.9949	19183.5
	364.076	98.2673	4.0007	19208.2
	364.076	98.2673	4.0007	19208.2
	365.771	102.24	4.0031	19263.8
	365.771	102.24	4.0031	19263.8
	367.465	106.499	4.0037	19302.2
	367.465	106.499	4.0037	19302.2
	369.159	108.314	4.0058	19283
	370.853	111.595	4.0005	19281.6
	370.853	111.595	4.0005	19281.6
	372.548	113.778	3.9986	19283.4
	372.548	113.778	3.9986	19283.4
	374.242	117.941	4	19308.4
	375.936	118.171	4.006	19344.1
	375.936	118.171	4.006	19344.1
	377.63	117.975	4.0059	19398
	377.63	117.975	4.0059	19398
	379.325	120.042	4.0097	19446.1
	381.019	120.615	4.0076	19470.6
	381.019	120.615	4.0076	19470.6
	382.713	124.042	4.008	19474.7
	382.713	124.042	4.008	19474.7
	384.407	127.077	4.0122	19476.7
	384.407	127.077	4.0122	19476.7
	386.101	123.63	4.0127	19502.8
	387.796	123.244	4.0153	19550.7
	387.796	123.244	4.0153	19550.7
	389.49	121.718	4.0111	19590.3
	389.49	121.718	4.0111	19590.3
	391.184	120.963	4.0063	19609.2
	392.878	123.243	4.0073	19640.9
	392.878	123.243	4.0073	19640.9
	394.572	119.284	4.0088	19699.8
	394.572	119.284	4.0088	19699.8
	396.266	120.981	4.0012	19809.1
	397.961	121.927	4.0045	19972.4
	397.961	121.927	4.0045	19972.4
	399.655	124.202	4.0033	20150.8
	399.655	124.202	4.0033	20150.8
	401.349	123.543	4.0012	20347.5
	401.349	123.543	4.0012	20347.5
	403.043	130.889	3.9986	20607.3
	404.737	130.467	4.0007	20879
	404.737	130.467	4.0007	20879
	406.432	128.795	4.0004	21166.8
	406.432	128.795	4.0004	21166.8
	408.126	125.377	4.0043	21403.7
	409.82	124.275	3.9936	21661.9
	409.82	124.275	3.9936	21661.9
	411.514	120.173	3.9927	21924.2
	411.514	120.173	3.9927	21924.2
	413.209	121.304	3.9938	22192.2
	414.903	117.09	3.9931	22416
	414.903	117.09	3.9931	22416
	416.597	120.888	3.9891	22611.1
	416.597	120.888	3.9891	22611.1
	418.291	123.627	3.9917	22829.4
	418.291	123.627	3.9917	22829.4
	419.986	126.504	3.9956	23017.1
	421.68	124.249	3.9894	23165.9
	421.68	124.249	3.9894	23165.9
	423.374	130.127	3.9928	23287.5
	423.374	130.127	3.9928	23287.5
	425.074	131.427	3.988	23374.3
	426.762	130.369	3.9895	23447
	426.762	130.369	3.9895	23447
	428.456	128.356	3.9945	23535.8
	428.456	128.356	3.9945	23535.8
	430.151	128.361	3.9927	23615.3
	430.151	128.361	3.9927	23615.3
	431.845	127.644	3.9949	23692.9
	433.539	123.739	3.9957	23720.3
	433.539	123.739	3.9957	23720.3
	435.233	127.157	3.994	23769.9
	435.233	127.157	3.994	23769.9
	436.928	125.04	3.9954	23800.1
	438.622	129.161	3.9947	23825.2
	438.622	129.161	3.9947	23825.2
	440.316	128.246	3.9941	23838.5
	440.316	128.246	3.9941	23838.5
	442.01	124.043	3.9906	23863.6
	443.704	131.419	3.9978	23888.7
	443.704	131.419	3.9978	23888.7
	445.399	129.705	3.9944	23855.5
	445.399	129.705	3.9944	23855.5
	447.093	130.504	3.9941	23813.8
	447.093	130.504	3.9941	23813.8
	448.787	129.924	3.9946	23733.2
	450.481	137.402	3.9954	23652.9
	450.481	137.402	3.9954	23652.9
	452.175	138.349	4.0035	23517.2
	452.175	138.349	4.0035	23517.2
	453.87	137.669	4.004	23344.4
	455.564	135.648	3.9998	23173.6
	455.564	135.648	3.9998	23173.6
	457.258	137.968	3.997	23066.1
	457.258	137.968	3.997	23066.1
	458.952	139.224	3.9963	22962.1
	460.646	132.982	3.999	22809.9
	460.646	132.982	3.999	22809.9
	462.341	134.593	4.0025	22685.7
	462.341	134.593	4.0025	22685.7
	464.035	139.685	3.9971	22593.5
	464.035	139.685	3.9971	22593.5
	465.729	142.401	4.0024	22452.5
	467.423	146.282	3.9976	22334.1
	467.423	146.282	3.9976	22334.1
	469.117	148.391	3.9956	22253.5
	469.117	148.391	3.9956	22253.5
	470.812	150.142	3.9945	22174
	472.506	145.629	3.9969	22115.7
	472.506	145.629	3.9969	22115.7
	474.2	147.938	4.0024	22114.7
	474.2	147.938	4.0024	22114.7
	475.894	149.576	3.9954	22106.5
	477.588	154.777	3.9983	22085.9
	477.588	154.777	3.9983	22085.9
	479.283	151.143	4.0003	22056.9
	479.283	151.143	4.0003	22056.9
	480.977	149.576	4.0017	22045.2
	480.977	149.576	4.0017	22045.2
	482.671	154.489	4.0009	22051.7
	484.365	161.97	3.9951	22075.9
	484.365	161.97	3.9951	22075.9
	486.059	161.107	3.9991	22109.2
	486.059	161.107	3.9991	22109.2
	487.754	162.665	4.0035	22142
	489.448	165.08	3.9994	22161.7
	489.448	165.08	3.9994	22161.7
	491.142	163.957	4.0042	22161.3
	491.142	163.957	4.0042	22161.3
	492.836	164.905	4.0029	22159.7
	494.531	167.828	3.9993	22193.2
	494.531	167.828	3.9993	22193.2
	496.225	164.315	4.0006	22190
	496.225	164.315	4.0006	22190
	497.919	165.715	3.9973	22199
	497.919	165.715	3.9973	22199
	499.613	165.99	3.9965	22253.6
	501.307	161.954	4	22303.2
	501.307	161.954	4	22303.2
	503.002	160.447	3.9938	22334.6
	503.002	160.447	3.9938	22334.6
	504.696	164.534	3.999	22363.9
	506.39	157.726	3.9991	22377.7
	506.39	157.726	3.9991	22377.7
	508.084	160.573	4.0003	22420.9
	508.084	160.573	4.0003	22420.9
	509.778	159.954	3.9993	22436.2
	511.473	160.256	3.9972	22480.3
	511.473	160.256	3.9972	22480.3
	513.167	161.415	4.0003	22545.6
	513.167	161.415	4.0003	22545.6
	514.861	160.229	3.9998	22581
	514.861	160.229	3.9998	22581
	516.555	158.931	4.0038	22648.9
	518.25	160.901	4.0052	22717.3
	518.25	160.901	4.0052	22717.3
	519.944	157.262	4.0123	22759.8
	519.944	157.262	4.0123	22759.8
	521.638	161.079	4.012	22803.7
	523.332	164.304	4.0095	22830.4
	523.332	164.304	4.0095	22830.4
	525.026	170.936	4.0129	22847
	525.026	170.936	4.0129	22847
	526.721	169.887	4.0108	22851.7
	526.721	169.887	4.0108	22851.7
	528.415	164.335	4.0087	22907.4
	530.109	159.086	4.0132	22987.6
	530.109	159.086	4.0132	22987.6
	531.803	161.004	4.0126	23056.9
	531.803	161.004	4.0126	23056.9
	533.497	161.656	4.0138	23092.2
	535.192	168.099	4.0136	23127.5
	535.192	168.099	4.0136	23127.5
	536.886	170.989	4.0166	23165.2
	536.886	170.989	4.0166	23165.2
	538.58	170.378	4.019	23173.6
	540.274	175.799	4.0156	23208.4
	540.274	175.799	4.0156	23208.4
	541.968	173.373	4.0205	23250.6
	541.968	173.373	4.0205	23250.6
	543.663	175.68	4.025	23267.1
	543.663	175.68	4.025	23267.1
	545.357	179.648	4.0241	23292.3
	547.051	183.261	4.0217	23316.9
	547.051	183.261	4.0217	23316.9
	548.745	176.396	4.0216	23337.9
	548.745	176.396	4.0216	23337.9
	550.439	175.758	4.0168	23379.2
	552.134	178.346	4.0167	23422.4
	552.134	178.346	4.0167	23422.4
	553.828	167.805	4.0233	23461.2
	553.828	167.805	4.0233	23461.2
	555.522	170.932	4.0204	23504.9
	557.217	174.925	4.0161	23533.1
	557.217	174.925	4.0161	23533.1
	558.911	172.294	4.0148	23563.3
	558.911	172.294	4.0148	23563.3
	560.605	171.516	4.0192	23564.5
	560.605	171.516	4.0192	23564.5
	562.299	180.027	4.0152	23598.8
	563.993	175.979	4.0192	23602
	563.993	175.979	4.0192	23602
	565.687	179.195	4.0159	23610.8
	565.687	179.195	4.0159	23610.8
	567.381	185.22	4.0198	23553.6
	569.076	183.218	4.0223	23496.7
	569.076	183.218	4.0223	23496.7
	570.77	183.524	4.0191	23447.3
	570.77	183.524	4.0191	23447.3
	572.464	189.285	4.0188	23437
	574.158	189.984	4.0229	23405.2
	574.158	189.984	4.0229	23405.2
	575.853	186.876	4.0224	23402.6
	575.853	186.876	4.0224	23402.6
	577.547	184.657	4.0227	23386.2
	577.547	184.657	4.0227	23386.2
	579.241	186.354	4.0215	23396.8
	580.935	184.757	4.0221	23404.6
	580.935	184.757	4.0221	23404.6
	582.629	191.269	4.0228	23429.7
	582.629	191.269	4.0228	23429.7
	584.324	190.742	4.0248	23421
	586.018	191.456	4.0287	23379.2
	586.018	191.456	4.0287	23379.2
	587.712	203.087	4.026	23351.4
	587.712	203.087	4.026	23351.4
	589.406	204.795	4.0198	23345.3
	591.101	199.618	4.0176	23326.1
	591.101	199.618	4.0176	23326.1
	592.795	194.67	4.0184	23315.4
	592.795	194.67	4.0184	23315.4
	594.489	195.348	4.0208	23367.4
	594.489	195.348	4.0208	23367.4
	596.183	194.853	4.0235	23394.5
	597.877	193.052	4.022	23427.2
	597.877	193.052	4.022	23427.2
	599.571	193.835	4.0202	23459.1
	599.571	193.835	4.0202	23459.1
	601.266	200.687	4.0175	23490.9
	602.96	198.79	4.0146	23511.1
	602.96	198.79	4.0146	23511.1
	604.654	198.444	4.0162	23538.4
	604.654	198.444	4.0162	23538.4
	606.348	202.563	4.0211	23539
	608.043	202.317	4.0159	23554.4
	608.043	202.317	4.0159	23554.4
	609.737	203.218	4.0168	23578.6
	609.737	203.218	4.0168	23578.6
	611.431	202.088	4.0179	23596.3
	611.431	202.088	4.0179	23596.3
	613.125	207.4	4.0157	23605.4
	614.819	206.697	4.0194	23608
	614.819	206.697	4.0194	23608
	616.514	204.364	4.0265	23629.5
	616.514	204.364	4.0265	23629.5
	618.208	208.57	4.0204	23694.8
	619.902	212.995	4.0218	23740.6
	619.902	212.995	4.0218	23740.6
	621.596	215.324	4.0298	23759.4
	621.596	215.324	4.0298	23759.4
	623.291	212.853	4.0271	23793.2
	624.985	211.814	4.0315	23832.5
	624.985	211.814	4.0315	23832.5
	626.679	213.184	4.0236	23847.7
	626.679	213.184	4.0236	23847.7
	628.373	219.603	4.023	23842.6
	628.373	219.603	4.023	23842.6
	630.067	224.794	4.0196	23857.5
	631.761	219.344	4.0248	23860.1
	631.761	219.344	4.0248	23860.1
	633.456	203.172	4.0228	23890.1
	633.456	203.172	4.0228	23890.1
	635.15	202.128	4.0216	23948.7
	636.844	200.273	4.0212	23986.8
	636.844	200.273	4.0212	23986.8
	638.538	202.589	4.0224	23987
	638.538	202.589	4.0224	23987
	640.233	212.849	4.0212	23966.8
	640.233	212.849	4.0212	23966.8
	641.927	215.123	4.0134	23949.5
	643.621	215.283	4.0168	23938
	643.621	215.283	4.0168	23938
	645.315	224.41	4.0181	23982.8
	645.315	224.41	4.0181	23982.8
	647.009	219.378	4.0127	24039.6
	648.704	211.984	4.0148	24094.4
	648.704	211.984	4.0148	24094.4
	650.398	216.996	4.0122	24145.2
	650.398	216.996	4.0122	24145.2
	652.092	228.593	4.0134	24179.7
	653.786	230.15	4.0093	24276.6
	653.786	230.15	4.0093	24276.6
	655.48	222.741	4.0057	24444.8
	655.48	222.741	4.0057	24444.8
	657.175	217.832	4.007	24634.1
	657.175	217.832	4.007	24634.1
	658.869	222.413	4.0049	24841.5
	660.563	226.256	4.008	25046.5
	660.563	226.256	4.008	25046.5
	662.257	228.711	4.0113	25202.8
	662.257	228.711	4.0113	25202.8
	663.951	232.493	4.0094	25347.6
	665.646	230.933	4.0144	25526.3
	665.646	230.933	4.0144	25526.3
	667.34	232.659	4.0182	25656.6
	667.34	232.659	4.0182	25656.6
	669.034	239.032	4.0173	25713.8
	670.728	242.244	4.0182	25767.5
	670.728	242.244	4.0182	25767.5
	672.422	237.731	4.0144	25802.9
	672.422	237.731	4.0144	25802.9
	674.117	237.751	4.0152	25854
	674.117	237.751	4.0152	25854
	675.811	232.803	4.0125	25864.7
	677.505	227.575	4.0132	25896.3
	677.505	227.575	4.0132	25896.3
	679.199	229.248	4.0094	25928.3
	679.199	229.248	4.0094	25928.3
	680.894	234.661	4.0141	25994.9
	682.588	230.941	4.0128	25996.4
	682.588	230.941	4.0128	25996.4
	684.282	233.683	4.0184	26008
	684.282	233.683	4.0184	26008
	685.976	237.494	4.0207	26031.2
	687.67	238.102	4.0143	26074.4
	687.67	238.102	4.0143	26074.4
	689.365	237.457	4.0189	26128.4
	689.365	237.457	4.0189	26128.4
	691.059	239.053	4.0168	26126
	691.059	239.053	4.0168	26126
	692.753	243.149	4.0143	26161.2
	694.447	246.381	4.0126	26190.3
	694.447	246.381	4.0126	26190.3
	696.141	241.455	4.0123	26228
	696.141	241.455	4.0123	26228
	697.836	239.945	4.0136	26268.2
	699.53	243.718	4.0094	26306.8
	699.53	243.718	4.0094	26306.8
	701.224	241.995	4.0102	26303.2
	701.224	241.995	4.0102	26303.2
	702.918	247.186	4.0082	26334.4
	704.613	248.718	4.0136	26339.7
	704.613	248.718	4.0136	26339.7
	706.307	252.946	4.016	26351.8
	706.307	252.946	4.016	26351.8
	708.001	241.871	4.0121	26354.6
	708.001	241.871	4.0121	26354.6
	709.695	239.902	4.0138	26380.9
	711.389	244.329	4.0144	26407.6
	711.389	244.329	4.0144	26407.6
	713.083	244.316	4.0155	26425.8
	713.083	244.316	4.0155	26425.8
	714.778	244.067	4.0111	26446
	716.472	248.89	4.0098	26468.6
	716.472	248.89	4.0098	26468.6
	718.166	252.71	4.0146	26444.6
	718.166	252.71	4.0146	26444.6
	719.86	254.17	4.0223	26414.9
	721.555	258.555	4.0185	26388.8
	721.555	258.555	4.0185	26388.8
	723.249	254.191	4.0206	26327.2
	723.249	254.191	4.0206	26327.2
	724.943	249.852	4.0187	26310.8
	724.943	249.852	4.0187	26310.8
	726.637	246.309	4.019	26317.9
	728.331	250.625	4.0223	26299.7
	728.331	250.625	4.0223	26299.7
	730.026	253.805	4.0241	26273.2
	730.026	253.805	4.0241	26273.2
	731.72	253.684	4.0201	26221.8
	733.414	262.989	4.0217	26181.7
	733.414	262.989	4.0217	26181.7
	735.108	263.387	4.0154	26147.6
	735.108	263.387	4.0154	26147.6
	736.802	256.741	4.0175	26132.6
	736.802	256.741	4.0175	26132.6
	738.497	255.936	4.0184	26130.2
	740.191	252.149	4.0191	26069
	740.191	252.149	4.0191	26069
	741.885	253.682	4.0241	26037.5
	741.885	253.682	4.0241	26037.5
	743.579	251.542	4.0172	26058.8
	745.273	261.003	4.0178	26099.7
	745.273	261.003	4.0178	26099.7
	746.968	256.808	4.0136	26159.7
	746.968	256.808	4.0136	26159.7
	748.662	255.378	4.0172	26195
	750.356	260.885	4.017	26221.6
	750.356	260.885	4.017	26221.6
	752.05	262.462	4.0144	26234.1
	752.05	262.462	4.0144	26234.1
	753.745	255.176	4.0149	26237.9
	753.745	255.176	4.0149	26237.9
	755.439	261.056	4.0172	26302.9
	757.133	262.028	4.0136	26360.8
	757.133	262.028	4.0136	26360.8
	758.827	266.84	4.0155	26366.2
	758.827	266.84	4.0155	26366.2
	760.521	272.079	4.0137	26389.8
	762.216	271.6	4.0154	26383.9
	762.216	271.6	4.0154	26383.9
	763.91	271.202	4.0119	26378
	763.91	271.202	4.0119	26378
	765.604	269.298	4.0165	26411.9
	767.298	275.881	4.0136	26423.9
	767.298	275.881	4.0136	26423.9
	768.992	281.488	4.01	26443.3
	768.992	281.488	4.01	26443.3
	770.687	271.712	4.0092	26479.2
	770.687	271.712	4.0092	26479.2
	772.381	260.785	4.0098	26536.4
	774.075	266.245	4.0132	26605.1
	774.075	266.245	4.0132	26605.1
	775.77	278.204	4.0156	26700.8
	775.77	278.204	4.0156	26700.8
	777.464	289.998	4.0184	26756.1
	779.158	283.633	4.0167	26833.9
	779.158	283.633	4.0167	26833.9
	780.852	270.92	4.013	26966.6
	780.852	270.92	4.013	26966.6
	782.546	270.232	4.0099	27102.9
	784.24	271.959	4.0062	27219.9
	784.24	271.959	4.0062	27219.9
	785.934	270.014	4.0109	27309.4
	785.934	270.014	4.0109	27309.4
	787.629	274.509	4.0093	27390.2
	787.629	274.509	4.0093	27390.2
	789.323	289.633	4.009	27393.9
	791.017	294.58	4.0072	27334.8
	791.017	294.58	4.0072	27334.8
	792.712	290.513	4.006	27356.9
	792.712	290.513	4.006	27356.9
	794.406	283.308	4.0038	27366.6
	796.1	281.229	4.0041	27399
	796.1	281.229	4.0041	27399
	797.794	281.232	4.0102	27410.3
	797.794	281.232	4.0102	27410.3
	799.488	288.015	4.0068	27431.6
	801.182	296.351	4.0115	27441.9
	801.182	296.351	4.0115	27441.9
	802.876	295.623	4.0112	27416.3
	802.876	295.623	4.0112	27416.3
	804.571	297.072	4.0143	27451.4
	804.571	297.072	4.0143	27451.4
	806.265	295.119	4.0149	27512.7
	807.959	294.031	4.0139	27533.3
	807.959	294.031	4.0139	27533.3
	809.654	290.558	4.0137	27538.2
	809.654	290.558	4.0137	27538.2
	811.348	292.689	4.013	27544.6
	813.042	293.798	4.0106	27549.6
	813.042	293.798	4.0106	27549.6
	814.736	290.923	4.0119	27583
	814.736	290.923	4.0119	27583
	816.43	285.75	4.0108	27650.7
	818.125	282.817	4.0147	27729.9
	818.125	282.817	4.0147	27729.9
	819.823	284.631	4.0118	27758.9
	819.823	284.631	4.0118	27758.9
	821.513	287.403	4.0105	27780.8
	821.513	287.403	4.0105	27780.8
	823.207	292.217	4.0109	27784.6
	824.901	310.269	4.0114	27725.7
	824.901	310.269	4.0114	27725.7
	826.597	319.744	4.0136	27655.2
	826.597	319.744	4.0136	27655.2
	828.29	313.782	4.0105	27615.1
	829.984	296.381	4.009	27582.4
	829.984	296.381	4.009	27582.4
	831.678	292.029	4.0092	27592.6
	831.678	292.029	4.0092	27592.6
	833.372	289.475	4.0141	27568.9
	835.067	288.103	4.0067	27552.8
	835.067	288.103	4.0067	27552.8
	836.761	293.613	4.0131	27512
	836.761	293.613	4.0131	27512
	838.455	299.079	4.0128	27494.5
	838.455	299.079	4.0128	27494.5
	840.149	300.443	4.0134	27506.8
	841.843	308.568	4.0169	27505.8
	841.843	308.568	4.0169	27505.8
	843.538	304.25	4.0148	27492.3
	843.538	304.25	4.0148	27492.3
	845.232	303.066	4.0143	27533.6
	846.926	308.403	4.0113	27559.7
	846.926	308.403	4.0113	27559.7
	848.62	326.058	4.0134	27550.6
	848.62	326.058	4.0134	27550.6
	850.314	329.783	4.013	27545.7
	850.314	329.783	4.013	27545.7
	852.009	325.874	4.0096	27549.1
	853.703	313.006	4.0152	27581.7
	853.703	313.006	4.0152	27581.7
	855.397	306.502	4.0102	27646.9
	855.397	306.502	4.0102	27646.9
	857.091	303.391	4.0057	27715.9
	858.785	295.001	4.0121	27755.4
	858.785	295.001	4.0121	27755.4
	860.48	307.069	4.0084	27791.9
	860.48	307.069	4.0084	27791.9
	862.174	312.327	4.0092	27814.2
	863.868	306.616	4.0077	27854.9
	863.868	306.616	4.0077	27854.9
	865.562	312.302	4.0103	27925.4
	865.562	312.302	4.0103	27925.4
	867.256	311.239	4.0095	27896.3
	867.256	311.239	4.0095	27896.3
	868.951	316.857	4.0043	27904.9
	870.645	317.433	4.0054	27933.1
	870.645	317.433	4.0054	27933.1
	872.339	313.876	4.0061	27964.4
	872.339	313.876	4.0061	27964.4
	874.033	316.331	4.0071	27987.5
	875.728	312.346	4.0045	28038.3
	875.728	312.346	4.0045	28038.3
	877.422	314.5	4.0054	28093.7
	877.422	314.5	4.0054	28093.7
	879.116	311.458	4.0058	28103.3
	880.81	315.123	4.0043	28160.3
	880.81	315.123	4.0043	28160.3
	882.505	311.838	4.0008	28179.7
	882.505	311.838	4.0008	28179.7
	884.199	318.017	4.0026	28251.1
	884.199	318.017	4.0026	28251.1
	885.893	318.788	4.0063	28349.7
	887.587	320.96	4.0006	28451.5
	887.587	320.96	4.0006	28451.5
	889.281	323.11	4.0038	28544.1
	889.281	323.11	4.0038	28544.1
	890.975	330.798	4.0111	28622.8
	892.67	333.268	4.0081	28682.9
	892.67	333.268	4.0081	28682.9
	894.364	321.019	4.0095	28748
	894.364	321.019	4.0095	28748
	896.058	317.724	4.0042	28811.3
	897.752	321.268	4.0006	28878.9
	897.752	321.268	4.0006	28878.9
	899.447	312.346	4.0072	28967.4
	899.447	312.346	4.0072	28967.4
	901.141	321.561	4.0031	29053.9
	901.141	321.561	4.0031	29053.9
	902.835	330.532	4.0064	29083.7
	904.529	336.715	4.0083	29079.9
	904.529	336.715	4.0083	29079.9
	906.223	341.211	4.0091	29078.2
	906.223	341.211	4.0091	29078.2
	907.918	348.247	4.0097	29053.6
	909.612	343.23	4.0073	29055.7
	909.612	343.23	4.0073	29055.7
	911.306	325.392	4.0114	29055
	911.306	325.392	4.0114	29055
	913	316.495	4.0148	29121.9
	914.694	311.175	4.0141	29164.1
	914.694	311.175	4.0141	29164.1
	916.389	322.776	4.0145	29236.5
	916.389	322.776	4.0145	29236.5
	918.083	336.226	4.0148	29244.2
	918.083	336.226	4.0148	29244.2
	919.777	342.572	4.0099	29226.1
	921.471	338.398	4.0095	29206.8
	921.471	338.398	4.0095	29206.8
	923.165	338.842	4.0128	29206.5
	923.165	338.842	4.0128	29206.5
	924.86	341.052	4.0079	29223.2
	926.554	336.046	4.0099	29246.1
	926.554	336.046	4.0099	29246.1
	928.249	334.538	4.0115	29305.7
	928.249	334.538	4.0115	29305.7
	929.942	327.793	4.0163	29322.5
	931.636	328.549	4.0153	29380.4
	931.636	328.549	4.0153	29380.4
	933.331	324.228	4.0198	29399.6
	933.331	324.228	4.0198	29399.6
	935.025	327.516	4.019	29442.4
	935.025	327.516	4.019	29442.4
	936.719	332.857	4.0162	29465.3
	938.413	333.671	4.0173	29449.7
	938.413	333.671	4.0173	29449.7
	940.107	336.688	4.018	29478.3
	940.107	336.688	4.018	29478.3
	941.802	341.294	4.0166	29506.6
	943.496	345.849	4.0158	29516
	943.496	345.849	4.0158	29516
	945.19	347.963	4.0164	29552.9
	945.19	347.963	4.0164	29552.9
	946.884	344.741	4.0146	29560.3
	946.884	344.741	4.0146	29560.3
	948.579	351.026	4.0162	29570.7
	950.273	355.522	4.0194	29626.2
	950.273	355.522	4.0194	29626.2
	951.967	354.363	4.0202	29636.3
	951.967	354.363	4.0202	29636.3
	953.661	351.663	4.0225	29662
	955.355	357.286	4.0226	29699
	955.355	357.286	4.0226	29699
	957.05	351.199	4.0223	29731.8
	957.05	351.199	4.0223	29731.8
	958.744	352.813	4.0246	29838.8
	960.438	352.406	4.0249	29954.2
	960.438	352.406	4.0249	29954.2
	962.132	345.449	4.0253	30055
	962.132	345.449	4.0253	30055
	963.826	350.435	4.02	30182.4
	963.826	350.435	4.02	30182.4
	965.521	353.713	4.0189	30282.4
	967.215	357.025	4.0208	30328.1
	967.215	357.025	4.0208	30328.1
	968.909	366.325	4.0199	30352.7
	968.909	366.325	4.0199	30352.7
	970.603	364.158	4.0235	30375.9
	972.297	362.78	4.0262	30349.8
	972.297	362.78	4.0262	30349.8
	973.992	364.652	4.0209	30385.9
	973.992	364.652	4.0209	30385.9
	975.686	361.777	4.0204	30376.3
	977.38	366.005	4.0158	30395.2
	977.38	366.005	4.0158	30395.2
	979.074	361.604	4.0146	30417.9
	979.074	361.604	4.0146	30417.9
	980.769	360.984	4.0142	30425.9
	980.769	360.984	4.0142	30425.9
	982.463	358.48	4.0156	30436
	984.157	363.98	4.0151	30416.7
	984.157	363.98	4.0151	30416.7
	985.851	362.597	4.0117	30394.4
	985.851	362.597	4.0117	30394.4
	987.545	363.14	4.0063	30353.1
	989.24	366.995	4.0082	30298.4
	989.24	366.995	4.0082	30298.4
	990.934	368.351	4.0132	30269.1
	990.934	368.351	4.0132	30269.1
	992.628	369.675	4.0099	30247.9
	994.322	373.009	4.0197	30252.5
	994.322	373.009	4.0197	30252.5
	996.016	366.817	4.019	30297.4
	996.016	366.817	4.019	30297.4
	997.711	369.168	4.0231	30359.4
	997.711	369.168	4.0231	30359.4
	999.405	357.854	4.021	30397.7
	1001.1	357.809	4.0243	30435.5
	1001.1	357.809	4.0243	30435.5
	1002.79	370.493	4.025	30476.6
	1002.79	370.493	4.025	30476.6
	1004.49	371.123	4.0182	30454.8
	1006.18	380.64	4.0146	30429.9
	1006.18	380.64	4.0146	30429.9
	1007.88	378.893	4.0201	30439.8
	1007.88	378.893	4.0201	30439.8
	1009.57	375.695	4.0176	30466.7
	1011.26	369.05	4.0121	30491
	1011.26	369.05	4.0121	30491
	1012.96	364.534	4.0139	30508.9
	1012.96	364.534	4.0139	30508.9
	1014.65	372.272	4.0165	30533.5
	1014.65	372.272	4.0165	30533.5
	1016.35	372.851	4.0187	30559.5
	1018.04	374.151	4.016	30607.5
	1018.04	374.151	4.016	30607.5
	1019.74	363.255	4.0165	30630
	1019.74	363.255	4.0165	30630
	1021.43	362.494	4.0191	30694.6
	1023.12	362.879	4.0167	30715.1
	1023.12	362.879	4.0167	30715.1
	1024.82	373.336	4.0124	30723.2
	1024.82	373.336	4.0124	30723.2
	1026.51	379.504	4.0157	30728.4
	1028.21	380.822	4.0207	30698
	1028.21	380.822	4.0207	30698
	1029.9	379.371	4.0211	30646.3
	1029.9	379.371	4.0211	30646.3
	1031.6	391.284	4.0218	30623.6
	1031.6	391.284	4.0218	30623.6
	1033.29	398.55	4.026	30579.3
	1034.98	390.509	4.0233	30489.1
	1034.98	390.509	4.0233	30489.1
	1036.68	388.483	4.0225	30387.5
	1036.68	388.483	4.0225	30387.5
	1038.37	383.261	4.0266	30270.7
	1040.07	381.919	4.0314	30167.3
	1040.07	381.919	4.0314	30167.3
	1041.76	377.832	4.0259	30048.2
	1041.76	377.832	4.0259	30048.2
	1043.45	381.612	4.0205	29960.6
	1043.45	381.612	4.0205	29960.6
	1045.15	383.974	4.0197	29896.7
	1046.84	378.858	4.0205	29850.6
	1046.84	378.858	4.0205	29850.6
	1048.54	379.168	4.0226	29832.1
	1048.54	379.168	4.0226	29832.1
	1050.23	387.313	4.0204	29827.5
	1051.93	388.725	4.0179	29785.5
	1051.93	388.725	4.0179	29785.5
	1053.62	385.821	4.0185	29769.9
	1053.62	385.821	4.0185	29769.9
	1055.31	390.611	4.0187	29772.6
	1057.01	389.515	4.0212	29823.4
	1057.01	389.515	4.0212	29823.4
	1058.7	384.421	4.0209	29838.9
	1058.7	384.421	4.0209	29838.9
	1060.4	390.363	4.0211	29846.1
	1060.4	390.363	4.0211	29846.1
	1062.09	398.875	4.02	29835
	1063.78	392.646	4.0215	29842
	1063.78	392.646	4.0215	29842
	1065.48	390.532	4.019	29872.5
	1065.48	390.532	4.019	29872.5
	1067.17	387.029	4.0155	29896.7
	1068.87	390.303	4.0159	29958.4
	1068.87	390.303	4.0159	29958.4
	1070.56	390.499	4.0144	29994.3
	1070.56	390.499	4.0144	29994.3
	1072.26	393.664	4.0137	30033.8
	1073.95	393.855	4.0161	30056.2
	1073.95	393.855	4.0161	30056.2
	1075.64	393.557	4.0113	30095.4
	1075.64	393.557	4.0113	30095.4
	1077.34	395.834	4.0108	30166.8
	1077.34	395.834	4.0108	30166.8
	1079.03	393.189	4.0126	30248
	1080.73	395.623	4.0078	30354.7
	1080.73	395.623	4.0078	30354.7
	1082.42	395.809	4.0105	30438.9
	1082.42	395.809	4.0105	30438.9
	1084.12	397.747	4.0119	30508.8
	1085.81	407.864	4.0152	30576.1
	1085.81	407.864	4.0152	30576.1
	1087.5	408.953	4.0152	30626.1
	1087.5	408.953	4.0152	30626.1
	1089.2	398.916	4.0129	30707.5
	1090.89	399.365	4.0111	30805.9
	1090.89	399.365	4.0111	30805.9
	1092.59	395.116	4.0089	30891.5
	1092.59	395.116	4.0089	30891.5
	1094.28	398.029	4.0046	30982.4
	1094.28	398.029	4.0046	30982.4
	1095.97	400.168	4.0074	31075.4
	1097.67	395.926	4.0045	31173.6
	1097.67	395.926	4.0045	31173.6
	1099.36	397.652	4.0072	31298.2
	1099.36	397.652	4.0072	31298.2
	1101.06	399.651	4.0051	31430.6
	1102.75	398.881	4.0103	31626.3
	1102.75	398.881	4.0103	31626.3
	1104.45	394.264	4.0073	31767.9
	1104.45	394.264	4.0073	31767.9
	1106.14	395.054	4.0124	31887.7
	1107.83	400.486	4.0169	31994.1
	1107.83	400.486	4.0169	31994.1
	1109.53	405.688	4.0183	32098.6
	1109.53	405.688	4.0183	32098.6
	1111.22	396.531	4.0155	32169.6
	1111.22	396.531	4.0155	32169.6
	1112.92	397.403	4.0202	32300.4
	1114.61	397.618	4.0161	32404.7
	1114.61	397.618	4.0161	32404.7
	1116.31	392.488	4.0199	32469.6
	1116.31	392.488	4.0199	32469.6
	1118	398.552	4.0188	32525.4
	1119.69	403.015	4.0163	32540
	1119.69	403.015	4.0163	32540
	1121.39	429.037	4.0167	32502.9
	1121.39	429.037	4.0167	32502.9
	1123.08	432.277	4.0182	32481.6
	1124.78	414.623	4.0192	32501.9
	1124.78	414.623	4.0192	32501.9
	1126.47	405.67	4.0215	32523.7
	1126.47	405.67	4.0215	32523.7
	1128.16	416.026	4.0204	32517.5
	1128.16	416.026	4.0204	32517.5
	1129.86	423.942	4.0209	32507.2
	1131.55	420.087	4.0188	32515.2
	1131.55	420.087	4.0188	32515.2
	1133.25	412.678	4.0246	32540
	1133.25	412.678	4.0246	32540
	1134.94	404.708	4.0234	32585.3
	1136.64	403.538	4.02	32634.4
	1136.64	403.538	4.02	32634.4
	1138.33	409.229	4.0234	32655.5
	1138.33	409.229	4.0234	32655.5
	1140.02	414.16	4.0233	32630.5
	1141.72	418.908	4.0205	32563.3
	1141.72	418.908	4.0205	32563.3
	1143.41	425.603	4.0216	32475.2
	1143.41	425.603	4.0216	32475.2
	1145.11	433.662	4.0219	32373
	1145.11	433.662	4.0219	32373
	1146.8	436.718	4.0272	32286.4
	1148.5	434.258	4.0217	32241.2
	1148.5	434.258	4.0217	32241.2
	1150.19	431.307	4.0197	32188.1
	1150.19	431.307	4.0197	32188.1
	1151.88	433.916	4.0188	32136.4
	1153.58	430.588	4.0231	32072.9
	1153.58	430.588	4.0231	32072.9
	1155.27	428.608	4.0225	32028.4
	1155.27	428.608	4.0225	32028.4
	1156.97	423.87	4.0215	31908.8
	1156.97	423.87	4.0215	31908.8
	1158.66	426.031	4.0203	31798.3
	1160.35	422.462	4.0183	31682.1
	1160.35	422.462	4.0183	31682.1
	1162.05	422.461	4.0201	31589.6
	1162.05	422.461	4.0201	31589.6
	1163.74	430.33	4.0154	31518
	1165.44	425.153	4.0147	31433.8
	1165.44	425.153	4.0147	31433.8
	1167.13	426.469	4.0131	31370.6
	1167.13	426.469	4.0131	31370.6
	1168.83	426.439	4.0095	31324.8
	1170.52	428.721	4.0154	31315
	1170.52	428.721	4.0154	31315
	1172.21	430.1	4.0147	31315.7
	1172.21	430.1	4.0147	31315.7
	1173.91	429.792	4.0123	31323.4
	1173.91	429.792	4.0123	31323.4
	1175.6	429.594	4.0189	31317.3
	1177.3	429.23	4.0156	31310.2
	1177.3	429.23	4.0156	31310.2
	1178.99	424.698	4.0158	31301.1
	1178.99	424.698	4.0158	31301.1
	1180.69	430.635	4.0162	31281.4
	1182.38	434.047	4.0207	31251.1
	1182.38	434.047	4.0207	31251.1
	1184.07	429.392	4.0223	31216.3
	1184.07	429.392	4.0223	31216.3
	1185.77	434.396	4.0231	31188.3
	1187.46	433.749	4.0199	31148.6
	1187.46	433.749	4.0199	31148.6
	1189.16	437.745	4.0199	31062.3
	1189.16	437.745	4.0199	31062.3
	1190.85	442.05	4.0241	30997
	1190.85	442.05	4.0241	30997
	1192.54	440.202	4.026	30949.6
	1194.24	437.417	4.0243	30954.8
	1194.24	437.417	4.0243	30954.8
	1195.93	435.481	4.0249	30983.2
	1195.93	435.481	4.0249	30983.2
	1197.63	433.498	4.0303	31040.1
	1199.32	432.032	4.019	31096.8
	1199.32	432.032	4.019	31096.8
	1201.02	427.019	4.0217	31164.8
	1201.02	427.019	4.0217	31164.8
	1202.71	422.017	4.0227	31204.3
	1204.4	424.727	4.026	31285.6
	1204.4	424.727	4.026	31285.6
	1206.1	433.445	4.0212	31329.3
	1206.1	433.445	4.0212	31329.3
	1207.79	444.809	4.0166	31354.9
	1207.79	444.809	4.0166	31354.9
	1209.49	449.793	4.0179	31389.1
	1211.18	447.165	4.0162	31434.9
	1211.18	447.165	4.0162	31434.9
	1212.88	443.144	4.015	31553.6
	1212.88	443.144	4.015	31553.6
	1214.57	436.491	4.0132	31741
	1216.26	430.087	4.0129	31982.9
	1216.26	430.087	4.0129	31982.9
	1217.96	427.084	4.0126	32180.9
	1217.96	427.084	4.0126	32180.9
	1219.65	428.155	4.0139	32367.3
	1221.35	432.461	4.0147	32524.3
	1221.35	432.461	4.0147	32524.3
	1223.04	437.7	4.0151	32676.9
	1223.04	437.7	4.0151	32676.9
	1224.73	431.672	4.0136	32800.8
	1224.73	431.672	4.0136	32800.8
	1226.43	432.845	4.0156	32909.3
	1228.12	433.014	4.0169	32978.6
	1228.12	433.014	4.0169	32978.6
	1229.82	441.312	4.0151	33046.2
	1229.82	441.312	4.0151	33046.2
	1231.51	450.851	4.0105	33083.8
	1233.21	445.195	4.0118	33128.6
	1233.21	445.195	4.0118	33128.6
	1234.9	442.799	4.014	33169.9
	1234.9	442.799	4.014	33169.9
	1236.59	448.812	4.0175	33222.5
	1238.29	440.391	4.0159	33274.2
	1238.29	440.391	4.0159	33274.2
	1239.98	443.745	4.0126	33313.8
	1239.98	443.745	4.0126	33313.8
	1241.68	449.489	4.0172	33339.9
	1241.68	449.489	4.0172	33339.9
	1243.37	449.982	4.0156	33347.6
	1245.07	453.642	4.0141	33372.5
	1245.07	453.642	4.0141	33372.5
	1246.76	459.188	4.0122	33372.3
	1246.76	459.188	4.0122	33372.3
	1248.45	465.454	4.0118	33357.2
	1250.15	461.401	4.0095	33347.3
	1250.15	461.401	4.0095	33347.3
	1251.84	462.777	4.0082	33316.9
	1251.84	462.777	4.0082	33316.9
	1253.54	467.025	4.0077	33299.2
	1253.54	467.025	4.0077	33299.2
	1255.23	472.032	4.0059	33276.1
	1256.92	464.917	4.0077	33248
	1256.92	464.917	4.0077	33248
	1258.62	462.631	4.0053	33258.5
	1258.62	462.631	4.0053	33258.5
	1260.31	460.611	4.0037	33242.8
	1262.01	466.227	4.0021	33215.5
	1262.01	466.227	4.0021	33215.5
	1263.7	465.202	4.0061	33166.8
	1263.7	465.202	4.0061	33166.8
	1265.4	474.255	4.0096	33126.6
	1267.09	486.17	4.0129	33078.6
	1267.09	486.17	4.0129	33078.6
	1268.78	485.322	4.012	33042.2
	1268.78	485.322	4.012	33042.2
	1270.48	481.693	4.0128	33039.4
	1270.48	481.693	4.0128	33039.4
	1272.17	476.32	4.0117	33064.6
	1273.87	471.732	4.0123	33106.9
	1273.87	471.732	4.0123	33106.9
	1275.56	467.908	4.0085	33121.7
	1275.56	467.908	4.0085	33121.7
	1277.26	464.818	4.0064	33163.2
	1278.95	477.29	4.0126	33201.4
	1278.95	477.29	4.0126	33201.4
	1280.64	478.252	4.0082	33184.1
	1280.64	478.252	4.0082	33184.1
	1282.34	470.609	4.0029	33216.4
	1284.03	466.82	4.0047	33241.6
	1284.03	466.82	4.0047	33241.6
	1285.73	463.73	4.0035	33276.5
	1285.73	463.73	4.0035	33276.5
	1287.42	461.164	3.9971	33306.1
	1287.42	461.164	3.9971	33306.1
	1289.11	475.5	3.9949	33337.5
	1290.81	482.657	3.9971	33301.5
	1290.81	482.657	3.9971	33301.5
	1292.5	478.391	4.0031	33301.1
	1292.5	478.391	4.0031	33301.1
	1294.2	477.859	4.0065	33353.5
	1295.89	471.157	4.0005	33389.4
	1295.89	471.157	4.0005	33389.4
	1297.59	468.771	4.0047	33407.1
	1297.59	468.771	4.0047	33407.1
	1299.28	469.011	4.0064	33426.9
	1300.97	472.982	4	33439.9
	1300.97	472.982	4	33439.9
	1302.67	472.3	4.0066	33432.2
	1302.67	472.3	4.0066	33432.2
	1304.36	470.748	4.011	33437
	1304.36	470.748	4.011	33437
	1306.06	470.603	4.0084	33438.7
	1307.75	475.512	4.0089	33437.8
	1307.75	475.512	4.0089	33437.8
	1309.45	476.415	4.0069	33445
	1309.45	476.415	4.0069	33445
	1311.14	474.77	4.007	33474.9
	1312.83	479.086	4.0053	33490.8
	1312.83	479.086	4.0053	33490.8
	1314.53	475.711	4.0032	33514.5
	1314.53	475.711	4.0032	33514.5
	1316.22	475.64	4.0048	33541.7
	1317.92	470.031	4.0082	33589.3
	1317.92	470.031	4.0082	33589.3
	1319.61	468.76	4.0076	33633.1
	1319.61	468.76	4.0076	33633.1
	1321.3	466.069	4.0041	33667.4
	1321.3	466.069	4.0041	33667.4
	1323	466.005	4.0017	33701.8
	1324.69	471.159	4.004	33743.2
	1324.69	471.159	4.004	33743.2
	1326.39	474.517	4.0035	33782.2
	1326.39	474.517	4.0035	33782.2
	1328.08	486.403	4.0069	33766.7
	1329.78	501.955	4.0083	33746.1
	1329.78	501.955	4.0083	33746.1
	1331.47	496.98	4.0052	33745.7
	1331.47	496.98	4.0052	33745.7
	1333.16	489.446	4.0073	33770.6
	1334.86	481.183	4.0016	33783.6
	1334.86	481.183	4.0016	33783.6
	1336.55	485.292	4.0024	33806
	1336.55	485.292	4.0024	33806
	1338.25	488.043	4.0044	33807.6
	1338.25	488.043	4.0044	33807.6
	1339.94	481.871	4.0066	33826.4
	1341.64	476.146	4.0047	33894.4
	1341.64	476.146	4.0047	33894.4
	1343.33	476.116	4.0084	33929.7
	1343.33	476.116	4.0084	33929.7
	1345.02	487.744	4.0064	33953
	1346.72	490.344	4.0099	33940
	1346.72	490.344	4.0099	33940
	1348.41	496.971	4.009	33926.3
	1348.41	496.971	4.009	33926.3
	1350.11	502.811	4.0083	33924.2
	1350.11	502.811	4.0083	33924.2
	1351.8	498.552	4.008	33941
	1353.49	489.381	4.0097	33986.4
	1353.49	489.381	4.0097	33986.4
	1355.19	490.859	4.0096	34037.2
	1355.19	490.859	4.0096	34037.2
	1356.88	481.597	4.0073	34087.1
	1358.58	476.915	4.0073	34144.5
	1358.58	476.915	4.0073	34144.5
	1360.27	479.904	4.0103	34191.6
	1360.27	479.904	4.0103	34191.6
	1361.97	486.457	4.0116	34205.5
	1363.66	495.346	4.0107	34191.9
	1363.66	495.346	4.0107	34191.9
	1365.35	509.737	4.0107	34199.6
	1365.35	509.737	4.0107	34199.6
	1367.05	508.939	4.0136	34217.5
	1367.05	508.939	4.0136	34217.5
	1368.74	508.85	4.0111	34221.1
	1370.44	513.016	4.0178	34279
	1370.44	513.016	4.0178	34279
	1372.13	512.583	4.0215	34325.1
	1372.13	512.583	4.0215	34325.1
	1373.83	511.146	4.0227	34359.9
	1375.52	525.333	4.0223	34362.8
	1375.52	525.333	4.0223	34362.8
	1377.21	526.085	4.0193	34393.8
	1377.21	526.085	4.0193	34393.8
	1378.91	506.67	4.0188	34429.5
	1380.6	504.012	4.0226	34495.7
	1380.6	504.012	4.0226	34495.7
	1382.3	507.702	4.0197	34521
	1382.3	507.702	4.0197	34521
	1383.99	517.919	4.0213	34503.6
	1383.99	517.919	4.0213	34503.6
	1385.68	522.297	4.0184	34480.8
	1387.38	521.28	4.0204	34497.9
	1387.38	521.28	4.0204	34497.9
	1389.07	512.257	4.0173	34503
	1389.07	512.257	4.0173	34503
	1390.77	509.014	4.0179	34515.1
	1392.46	500.867	4.0204	34556.6
	1392.46	500.867	4.0204	34556.6
	1394.16	504.789	4.0165	34598.6
	1394.16	504.789	4.0165	34598.6
	1395.85	513.785	4.0206	34628.3
	1397.54	520.575	4.0224	34631.7
	1397.54	520.575	4.0224	34631.7
	1399.24	521.761	4.0163	34628.2
	1399.24	521.761	4.0163	34628.2
	1400.93	522.585	4.0218	34648.8
	1400.93	522.585	4.0218	34648.8
	1402.63	520.099	4.0216	34627.1
	1404.32	518.666	4.0248	34645
	1404.32	518.666	4.0248	34645
	1406.02	519.989	4.0231	34648.6
	1406.02	519.989	4.0231	34648.6
	1407.71	512.166	4.0244	34656.1
	1409.4	513.239	4.0225	34656.4
	1409.4	513.239	4.0225	34656.4
	1411.1	515.392	4.0231	34578.9
	1411.1	515.392	4.0231	34578.9
	1412.79	525.474	4.0253	34514.2
	1414.49	526.769	4.029	34449
	1414.49	526.769	4.029	34449
	1416.18	528.585	4.033	34366.3
	1416.18	528.585	4.033	34366.3
	1417.87	525.418	4.0309	34287.8
	1417.87	525.418	4.0309	34287.8
	1419.57	526.783	4.0295	34228.9
	1421.26	525.62	4.0214	34147.7
	1421.26	525.62	4.0214	34147.7
	1422.96	525.99	4.0215	34056.8
	1422.96	525.99	4.0215	34056.8
	1424.65	524.09	4.0259	33948.4
	1426.35	526.816	4.0189	33895.9
	1426.35	526.816	4.0189	33895.9
	1428.04	524.316	4.0158	33830.5
	1428.04	524.316	4.0158	33830.5
	1429.73	532.82	4.0195	33755.3
	1431.43	527.797	4.0207	33695.1
	1431.43	527.797	4.0207	33695.1
	1433.12	524.389	4.0175	33647.9
	1433.12	524.389	4.0175	33647.9
	1434.82	528.704	4.0158	33590.3
	1434.82	528.704	4.0158	33590.3
	1436.51	531.787	4.0142	33539.5
	1438.21	528.102	4.0133	33495.9
	1438.21	528.102	4.0133	33495.9
	1439.9	521.229	4.0174	33474.8
	1439.9	521.229	4.0174	33474.8
	1441.59	524.089	4.0206	33493.5
	1443.29	531.963	4.0112	33458.1
	1443.29	531.963	4.0112	33458.1
	1444.98	541.966	4.0133	33422
	1444.98	541.966	4.0133	33422
	1446.68	535.393	4.0113	33397.6
	1448.37	527.678	4.0132	33421.1
	1448.37	527.678	4.0132	33421.1
	1450.06	522.067	4.0111	33503.1
	1450.06	522.067	4.0111	33503.1
	1451.76	519.485	4.0096	33552.9
	1451.76	519.485	4.0096	33552.9
	1453.45	530.469	4.0132	33590.9
	1455.15	533.556	4.01	33593.2
	1455.15	533.556	4.01	33593.2
	1456.84	529.973	4.0116	33620.2
	1456.84	529.973	4.0116	33620.2
	1458.54	538.638	4.0079	33642.2
	1460.23	538.944	4.0061	33665.7
	1460.23	538.944	4.0061	33665.7
	1461.92	537.33	4.0074	33716.7
	1461.92	537.33	4.0074	33716.7
	1463.62	534.359	4.0084	33749
	1463.62	534.359	4.0084	33749
	1465.31	533.245	4.0052	33771.9
	1467.01	536.911	4.0062	33793.7
	1467.01	536.911	4.0062	33793.7
	1468.7	536.601	4.0012	33820.8
	1468.7	536.601	4.0012	33820.8
	1470.4	531.768	4.0033	33876.4
	1472.09	527.623	3.9985	33972.5
	1472.09	527.623	3.9985	33972.5
	1473.78	529.884	4.0037	34045.8
	1473.78	529.884	4.0037	34045.8
	1475.48	535.553	4.0047	34095.6
	1477.17	541.332	4.0004	34137
	1477.17	541.332	4.0004	34137
	1478.87	543.411	3.9987	34179.2
	1478.87	543.411	3.9987	34179.2
	1480.56	552.783	3.9997	34256.3
	1480.56	552.783	3.9997	34256.3
	1482.25	558.488	4.0009	34273.8
	1483.95	562.726	4.0035	34368.1
	1483.95	562.726	4.0035	34368.1
	1485.64	556.365	4.0007	34439.4
	1485.64	556.365	4.0007	34439.4
	1487.34	552.912	3.9998	34550.4
	1489.03	543.933	3.9989	34626
	1489.03	543.933	3.9989	34626
	1490.73	541.739	3.9993	34714.1
	1490.73	541.739	3.9993	34714.1
	1492.42	543.257	4.0016	34766
	1494.11	550.655	3.9987	34811
	1494.11	550.655	3.9987	34811
	1495.81	555.713	3.9973	34858.3
	1495.81	555.713	3.9973	34858.3
	1497.5	553.778	3.9981	34914.9
	1497.5	553.778	3.9981	34914.9
	1499.2	553.509	4.0012	34985.8
	1500.89	554.313	3.9988	35038.3
	1500.89	554.313	3.9988	35038.3
	1502.59	569.278	3.9988	35100.7
	1502.59	569.278	3.9988	35100.7
	1504.28	577.488	3.997	35160.6
	1505.97	583.197	3.998	35195.9
	1505.97	583.197	3.998	35195.9
	1507.67	583.625	4.0006	35228.2
	1507.67	583.625	4.0006	35228.2
	1509.36	580.018	4.0004	35258.2
	1511.06	577.457	4.0022	35302.2
	1511.06	577.457	4.0022	35302.2
	1512.75	574.695	3.9995	35345.9
	1512.75	574.695	3.9995	35345.9
	1514.44	573.347	3.9983	35343.1
	1514.44	573.347	3.9983	35343.1
	1516.14	573.247	4.0004	35376.7
	1517.83	573.681	4.0057	35404.8
	1517.83	573.681	4.0057	35404.8
	1519.53	570.331	4.002	35441.4
	1519.53	570.331	4.002	35441.4
	1521.22	573.278	3.9972	35461.4
	1522.92	576.544	4.0013	35484.4
	1522.92	576.544	4.0013	35484.4
	1524.61	578.457	4.0007	35488.9
	1524.61	578.457	4.0007	35488.9
	1526.3	585.335	4.0066	35514.5
	1528	588.694	4.0003	35514.3
	1528	588.694	4.0003	35514.3
	1529.69	588.967	3.9963	35524.1
	1529.69	588.967	3.9963	35524.1
	1531.39	589.831	3.9954	35558.8
	1531.39	589.831	3.9954	35558.8
	1533.08	585.419	3.9965	35632.4
	1534.77	582.691	3.9942	35717.9
	1534.77	582.691	3.9942	35717.9
	1536.47	583.649	3.9938	35816.8
	1536.47	583.649	3.9938	35816.8
	1538.16	580.615	4.0004	35892.6
	1539.86	589.492	3.9996	35938.8
	1539.86	589.492	3.9996	35938.8
	1541.55	600.809	3.9941	35987.8
	1541.55	600.809	3.9941	35987.8
	1543.25	600.252	3.9951	36018.6
	1544.94	596.894	3.9992	36030.6
	1544.94	596.894	3.9992	36030.6
	1546.63	598.785	4.0027	36077.8
	1546.63	598.785	4.0027	36077.8
	1548.33	600.484	3.9989	36107.1
	1548.33	600.484	3.9989	36107.1
	1550.02	598.067	3.9899	36131.8
	1551.72	603.581	3.992	36174.1
	1551.72	603.581	3.992	36174.1
	1553.41	599.061	3.9972	36177.3
	1553.41	599.061	3.9972	36177.3
	1555.11	597.366	3.9942	36176
	1556.8	599.561	3.999	36178.3
	1556.8	599.561	3.999	36178.3
	1558.49	597.325	3.9988	36195.5
	1558.49	597.325	3.9988	36195.5
	1560.19	595.37	3.9965	36197.9
	1560.19	595.37	3.9965	36197.9
	1561.88	596.694	3.994	36227.5
	1563.58	597.176	3.9959	36249.3
	1563.58	597.176	3.9959	36249.3
	1565.27	601.645	4.0003	36290.3
	1565.27	601.645	4.0003	36290.3
	1566.96	601.019	3.9988	36342.6
	1568.66	602.566	3.9976	36371.1
	1568.66	602.566	3.9976	36371.1
	1570.35	602.054	4.0038	36386
	1570.35	602.054	4.0038	36386
	1572.05	608.45	4.0048	36368.5
	1573.74	618.24	4.0028	36341.2
	1573.74	618.24	4.0028	36341.2
	1575.44	621.397	4.002	36341.5
	1575.44	621.397	4.002	36341.5
	1577.13	620.876	4.0003	36334.1
	1577.13	620.876	4.0003	36334.1
	1578.82	618.464	4.0061	36336.7
	1580.52	620.895	4.0065	36381.4
	1580.52	620.895	4.0065	36381.4
	1582.21	606.969	4.0094	36412.9
	1582.21	606.969	4.0094	36412.9
	1583.91	605.724	4.0045	36461.5
	1585.6	610.475	4.0037	36499.7
	1585.6	610.475	4.0037	36499.7
	1587.3	620.357	4.0028	36558
	1587.3	620.357	4.0028	36558
	1588.99	620.626	4.0028	36587.3
	1590.68	628.274	4.0041	36599.5
	1590.68	628.274	4.0041	36599.5
	1592.38	626.332	4.0063	36646.1
	1592.38	626.332	4.0063	36646.1
	1594.07	622.79	4.0064	36675.9
	1594.07	622.79	4.0064	36675.9
	1595.77	616.402	4.0048	36716.5
	1597.46	614.258	4.0055	36751.1
	1597.46	614.258	4.0055	36751.1
	1599.15	622.487	4.0099	36788.7
	1599.15	622.487	4.0099	36788.7
	1600.85	622.204	4.0059	36802.4
	1602.54	621.888	4.0045	36797.3
	1602.54	621.888	4.0045	36797.3
	1604.24	612.88	4.0111	36798.4
	1604.24	612.88	4.0111	36798.4
	1605.93	611.121	4.0118	36855.9
	1607.63	617.547	4.0068	36858.9
	1607.63	617.547	4.0068	36858.9
	1609.32	632.982	4.0049	36820.4
	1609.32	632.982	4.0049	36820.4
	1611.01	636.87	4.005	36830.2
	1611.01	636.87	4.005	36830.2
	1612.71	644.781	4.0065	36841.8
	1614.4	651.547	4.0044	36779.3
	1614.4	651.547	4.0044	36779.3
	1616.1	647.101	4.0042	36801.7
	1616.1	647.101	4.0042	36801.7
	1617.79	637.984	4.0104	36827.1
	1619.49	631.298	4.0027	36821.5
	1619.49	631.298	4.0027	36821.5
	1621.18	627.926	4.0044	36833.4
	1621.18	627.926	4.0044	36833.4
	1622.87	629.503	4.0034	36860.1
	1624.57	636.457	4.0018	36894.6
	1624.57	636.457	4.0018	36894.6
	1626.26	659.014	4.0037	36848.8
	1626.26	659.014	4.0037	36848.8
	1627.96	662.422	4.0042	36822.8
	1627.96	662.422	4.0042	36822.8
	1629.65	638.066	4.0048	36844.4
	1631.35	634.709	4.0054	36850.3
	1631.35	634.709	4.0054	36850.3
	1633.04	641.819	4.0024	36875.2
	1633.04	641.819	4.0024	36875.2
	1634.73	644.289	3.9982	36866.8
	1636.43	638.467	4.001	36852.3
	1636.43	638.467	4.001	36852.3
	1638.12	638.682	4.0012	36887.8
	1638.12	638.682	4.0012	36887.8
	1639.82	637.992	4.0019	36940.5
	1641.51	640.21	4.0037	36992.2
	1641.51	640.21	4.0037	36992.2
	1643.2	635.67	4.0001	36981
	1643.2	635.67	4.0001	36981
	1644.9	639.877	4.0042	37001.5
	1644.9	639.877	4.0042	37001.5
	1646.59	651.774	3.9995	37010.4
	1648.29	646.954	3.9997	37000.3
	1648.29	646.954	3.9997	37000.3
	1649.98	646.63	3.9979	37028.2
	1649.98	646.63	3.9979	37028.2
	1651.68	643.167	4.0044	37058.3
	1653.37	644.385	4.0006	37060.7
	1653.37	644.385	4.0006	37060.7
	1655.06	642.355	3.9961	37087.6
	1655.06	642.355	3.9961	37087.6
	1656.76	638.974	3.9985	37090
	1658.45	640.613	4.0044	37082.3
	1658.45	640.613	4.0044	37082.3
	1660.15	651.247	4.0023	37091.4
	1660.15	651.247	4.0023	37091.4
	1661.84	661.223	4.0019	37066.4
	1661.84	661.223	4.0019	37066.4
	1663.54	670.526	4.0007	37017.4
	1665.23	678.645	3.9996	36982.3
	1665.23	678.645	3.9996	36982.3
	1666.92	667.77	4.0042	36972.4
	1666.92	667.77	4.0042	36972.4
	1668.62	651.791	4.0077	36972.4
	1670.31	644.311	4.0074	36973.2
	1670.31	644.311	4.0074	36973.2
	1672.01	638.662	4.0036	36961.6
	1672.01	638.662	4.0036	36961.6
	1673.7	639.871	4.0028	36939.5
	1673.7	639.871	4.0028	36939.5
	1675.39	643.81	4.004	36904.8
	1677.09	651.739	4.0032	36872.4
	1677.09	651.739	4.0032	36872.4
	1678.78	655.603	4.0003	36846.6
	1678.78	655.603	4.0003	36846.6
	1680.48	658.788	4.0023	36820.3
	1682.17	663.988	4.0018	36761.3
	1682.17	663.988	4.0018	36761.3
	1683.87	667.189	3.9987	36716.6
	1683.87	667.189	3.9987	36716.6
	1685.56	665.51	3.9991	36724.4
	1687.25	666.023	4.0001	36696.6
	1687.25	666.023	4.0001	36696.6
	1688.95	662.999	3.9968	36695.2
	1688.95	662.999	3.9968	36695.2
	1690.64	671.149	3.9979	36641.3
	1690.64	671.149	3.9979	36641.3
	1692.34	675.491	3.9967	36632.7
	1694.03	672.466	3.9998	36632.3
	1694.03	672.466	3.9998	36632.3
	1695.72	673.947	4.0002	36619.2
	1695.72	673.947	4.0002	36619.2
	1697.42	659.095	4.0019	36624.9
	1699.11	649.348	4.0032	36664.4
	1699.11	649.348	4.0032	36664.4
	1700.81	642.667	4.0016	36719.6
	1700.81	642.667	4.0016	36719.6
	1702.5	643.304	3.9955	36740.9
	1704.2	664.38	3.9982	36712.6
	1704.2	664.38	3.9982	36712.6
	1705.89	671.484	3.9969	36681.3
	1705.89	671.484	3.9969	36681.3
	1707.58	663.762	4.0011	36663.3
	1707.58	663.762	4.0011	36663.3
	1709.28	662.259	4.0024	36685.7
	1710.97	658.097	4.0014	36701.1
	1710.97	658.097	4.0014	36701.1
	1712.67	654.695	4.0019	36674.4
	1712.67	654.695	4.0019	36674.4
	1714.36	651.83	4.0034	36673.9
	1716.06	654.127	4.0049	36686.1
	1716.06	654.127	4.0049	36686.1
	1717.75	666.018	4.0015	36680.8
	1717.75	666.018	4.0015	36680.8
	1719.44	664.921	3.9998	36614.3
	1721.14	662.779	3.9963	36630.4
	1721.14	662.779	3.9963	36630.4
	1722.83	665.108	3.9945	36633.7
	1722.83	665.108	3.9945	36633.7
	1724.53	668.102	3.9945	36624.6
	1724.53	668.102	3.9945	36624.6
	1726.22	668.837	4.0002	36651.6
	1727.91	671.374	4.0029	36674.2
	1727.91	671.374	4.0029	36674.2
	1729.61	678.876	3.9987	36669.6
	1729.61	678.876	3.9987	36669.6
	1731.3	681.269	3.9968	36669
	1733	684.213	3.9953	36689.1
	1733	684.213	3.9953	36689.1
	1734.69	685.188	3.999	36681.6
	1734.69	685.188	3.999	36681.6
	1736.39	690.23	3.9999	36736.3
	1738.08	686.784	3.998	36730.4
	1738.08	686.784	3.998	36730.4
	1739.77	684.518	4.0019	36747.3
	1739.77	684.518	4.0019	36747.3
	1741.47	690.975	3.9989	36770.1
	1741.47	690.975	3.9989	36770.1
	1743.16	688.906	3.9999	36781.8
	1744.86	689.052	3.9997	36795
	1744.86	689.052	3.9997	36795
	1746.55	690.822	3.9987	36799.1
	1746.55	690.822	3.9987	36799.1
	1748.25	689.388	4.0038	36783.2
	1749.94	694.351	4.0074	36775.8
	1749.94	694.351	4.0074	36775.8
	1751.63	700.233	4.0053	36824.3
	1751.63	700.233	4.0053	36824.3
	1753.33	676.23	4.0033	36833.9
	1755.02	671.79	4.0056	36890.4
	1755.02	671.79	4.0056	36890.4
	1756.72	672.743	4.0006	36967.7
	1756.72	672.743	4.0006	36967.7
	1758.41	669.571	4.0001	37028
	1758.41	669.571	4.0001	37028
	1760.11	665.166	4.004	37100.7
	1761.8	672.131	4.0055	37154.3
	1761.8	672.131	4.0055	37154.3
	1763.49	678.433	4.009	37203.2
	1763.49	678.433	4.009	37203.2
	1765.19	688.704	4.0047	37239.6
	1766.88	701.384	4.0059	37244.1
	1766.88	701.384	4.0059	37244.1
	1768.58	708.337	4.0109	37326.3
	1768.58	708.337	4.0109	37326.3
	1770.27	704.599	4.0096	37371
	1770.27	704.599	4.0096	37371
	1771.96	699.879	4.0086	37472.7
	1773.66	684.637	4.0095	37555.4
	1773.66	684.637	4.0095	37555.4
	1775.35	676.727	4.0059	37662.7
	1775.35	676.727	4.0059	37662.7
	1777.05	675.933	4.0066	37759.3
	1778.74	675.7	4.0035	37836.3
	1778.74	675.7	4.0035	37836.3
	1780.44	680.06	4.0026	37876.6
	1780.44	680.06	4.0026	37876.6
	1782.13	699.474	4.0039	37900.3
	1783.82	710.581	4.0028	37874.5
	1783.82	710.581	4.0028	37874.5
	1785.52	705.604	3.9994	37873.3
	1785.52	705.604	3.9994	37873.3
	1787.21	705.952	4.0058	37874.8
	1787.21	705.952	4.0058	37874.8
	1788.91	725.437	4.0054	37847.9
	1790.6	725.215	4.0099	37802.9
	1790.6	725.215	4.0099	37802.9
	1792.3	719.756	4.0071	37797.9
	1792.3	719.756	4.0071	37797.9
	1793.99	701.586	4.0016	37824.5
	1795.68	687.895	4.0032	37821.4
	1795.68	687.895	4.0032	37821.4
	1797.38	696.343	4.0028	37790.5
	1797.38	696.343	4.0028	37790.5
	1799.07	702.327	4.0057	37732.5
	1800.77	705.826	4.0008	37727.9
	1800.77	705.826	4.0008	37727.9
	1802.46	713.275	4.0022	37675
	1802.46	713.275	4.0022	37675
	1804.15	718.952	4.0045	37617.2
	1804.15	718.952	4.0045	37617.2
	1805.85	719.671	4.0072	37565.7
	1807.54	705.425	4.0014	37546.2
	1807.54	705.425	4.0014	37546.2
	1809.24	689.915	3.9966	37528.1
	1809.24	689.915	3.9966	37528.1
	1810.93	693.595	3.997	37540
	1812.63	687.664	3.9984	37568.5
	1812.63	687.664	3.9984	37568.5
	1814.32	686.459	3.9973	37541
	1814.32	686.459	3.9973	37541
	1816.01	696.206	3.9988	37480.4
	1817.71	697.229	3.9922	37450.5
	1817.71	697.229	3.9922	37450.5
	1819.4	691.794	3.9995	37414.5
	1819.4	691.794	3.9995	37414.5
	1821.1	692.837	3.9995	37385.5
	1821.1	692.837	3.9995	37385.5
	1822.79	691.248	3.9928	37368
	1824.48	692.454	3.9972	37389.4
	1824.48	692.454	3.9972	37389.4
	1826.18	696.082	3.9945	37391.6
	1826.18	696.082	3.9945	37391.6
	1827.87	708.102	3.9933	37353.6
	1829.57	706.263	3.9927	37317.7
	1829.57	706.263	3.9927	37317.7
	1831.26	704.482	3.9937	37312.6
	1831.26	704.482	3.9937	37312.6
	1832.96	695.208	3.994	37336.9
	1834.65	693.005	3.9986	37406.4
	1834.65	693.005	3.9986	37406.4
	1836.34	686.772	3.9963	37430.8
	1836.34	686.772	3.9963	37430.8
	1838.04	690.064	3.9995	37444.8
	1838.04	690.064	3.9995	37444.8
	1839.73	694.282	3.9934	37419.3
	1841.43	700.1	3.9973	37440.9
	1841.43	700.1	3.9973	37440.9
	1843.12	700.56	3.9993	37444.2
	1843.12	700.56	3.9993	37444.2
	1844.82	698.024	3.9947	37443.3
	1846.51	704.655	3.9969	37472.2
	1846.51	704.655	3.9969	37472.2
	1848.2	703.286	3.998	37497.8
	1848.2	703.286	3.998	37497.8
	1849.9	700.555	4.009	37511.8
	1851.59	708.336	4.0091	37505.7
	1851.59	708.336	4.0091	37505.7
	1853.29	708.629	4.0031	37505
	1853.29	708.629	4.0031	37505
	1854.98	710.875	4.0007	37510.6
	1854.98	710.875	4.0007	37510.6
	1856.67	702.296	4.0016	37533.9
	1858.37	694.791	3.9988	37594.7
	1858.37	694.791	3.9988	37594.7
	1860.06	697.451	4.0074	37610.7
	1860.06	697.451	4.0074	37610.7
	1861.76	698.96	4.0069	37607.8
	1863.45	698.917	4.0072	37589
	1863.45	698.917	4.0072	37589
	1865.15	707.895	4.0057	37564.7
	1865.15	707.895	4.0057	37564.7
	1866.84	709.333	4.0068	37519.6
	1866.84	709.333	4.0068	37519.6
	1868.53	706.406	4.0101	37474.2
	1870.23	710.166	4.0067	37460.7
	1870.23	710.166	4.0067	37460.7
	1871.92	710.626	4.0045	37421.5
	1871.92	710.626	4.0045	37421.5
	1873.62	706.855	4.0069	37427.3
	1875.31	710.988	4.0034	37466.3
	1875.31	710.988	4.0034	37466.3
	1877.01	718.146	4.0061	37458.4
	1877.01	718.146	4.0061	37458.4
	1878.7	718.619	4.004	37466.3
	1880.39	717.091	4.0062	37506.3
	1880.39	717.091	4.0062	37506.3
	1882.09	709.63	4.0045	37522.3
	1882.09	709.63	4.0045	37522.3
	1883.78	710.644	4.0067	37571.2
	1883.78	710.644	4.0067	37571.2
	1885.48	714.977	4.0049	37635.1
	1887.17	712.861	4.0022	37686.9
	1887.17	712.861	4.0022	37686.9
	1888.86	722.061	4.0014	37741.1
	1888.86	722.061	4.0014	37741.1
	1890.56	722.225	4.0005	37762.4
	1892.25	734.67	3.9996	37817.3
	1892.25	734.67	3.9996	37817.3
	1893.95	752.01	4.0003	37874.5
	1893.95	752.01	4.0003	37874.5
	1895.64	760.386	3.9983	37950.9
	1897.34	737.203	3.9976	38126.4
	1897.34	737.203	3.9976	38126.4
	1899.03	716.758	3.9979	38286.6
	1899.03	716.758	3.9979	38286.6
	1900.72	707.24	3.9996	38447.6
	1900.72	707.24	3.9996	38447.6
	1902.42	702.222	4.0069	38615.7
	1904.11	710.926	4.0069	38794.1
	1904.11	710.926	4.0069	38794.1
	1905.81	711.343	3.9992	38925.2
	1905.81	711.343	3.9992	38925.2
	1907.5	711.515	3.9999	38994.7
	1909.2	730.399	3.9985	39071.2
	1909.2	730.399	3.9985	39071.2
	1910.89	741.828	3.9972	39118.2
	1910.89	741.828	3.9972	39118.2
	1912.58	746.949	4.0006	39155.4
	1914.28	749.45	3.9943	39220.2
	1914.28	749.45	3.9943	39220.2
	1915.97	743.606	3.9907	39282.6
	1915.97	743.606	3.9907	39282.6
	1917.67	736.065	3.9939	39322.4
	1917.67	736.065	3.9939	39322.4
	1919.36	736.494	3.9976	39377.3
	1921.05	740.295	4.0018	39413.2
	1921.05	740.295	4.0018	39413.2
	1922.75	752.766	4.0057	39415
	1922.75	752.766	4.0057	39415
	1924.44	754.173	3.9982	39423.9
	1926.14	757.498	4.0019	39467.3
	1926.14	757.498	4.0019	39467.3
	1927.83	752.152	3.9959	39447.2
	1927.83	752.152	3.9959	39447.2
	1929.53	750.122	4.0017	39435.6
	1931.22	749.447	3.9969	39459.2
	1931.22	749.447	3.9969	39459.2
	1932.91	754.182	3.9995	39494.1
	1932.91	754.182	3.9995	39494.1
	1934.61	763.067	4.0004	39479.1
	1934.61	763.067	4.0004	39479.1
	1936.3	761.578	4.001	39474.1
	1938	756.04	4.0022	39487.6
	1938	756.04	4.0022	39487.6
	1939.69	741.629	4.0006	39501.7
	1939.69	741.629	4.0006	39501.7
	1941.39	739.472	4.0036	39537.5
	1943.08	736.855	4.0068	39580.2
	1943.08	736.855	4.0068	39580.2
	1944.77	733.711	4.0065	39588.3
	1944.77	733.711	4.0065	39588.3
	1946.47	734.013	4.0087	39613.6
	1948.16	741.432	4.013	39624
	1948.16	741.432	4.013	39624
	1949.86	745.611	4.0041	39605.8
	1949.86	745.611	4.0041	39605.8
	1951.55	741.903	4.0069	39593.2
	1951.55	741.903	4.0069	39593.2
	1953.24	748.628	4.0088	39591.1
	1954.94	747.728	4.0077	39522.4
	1954.94	747.728	4.0077	39522.4
	1956.63	754.672	4.0082	39449.9
	1956.63	754.672	4.0082	39449.9
	1958.33	759.213	4.0024	39352
	1960.02	751.229	4.0025	39238.2
	1960.02	751.229	4.0025	39238.2
	1961.72	749.365	4.0014	39180.7
	1961.72	749.365	4.0014	39180.7
	1963.41	745.696	3.9999	39102.4
	1965.1	738.748	4.0051	39012.2
	1965.1	738.748	4.0051	39012.2
	1966.8	735.427	3.9997	38854.6
	1966.8	735.427	3.9997	38854.6
	1968.49	734.725	3.9964	38756.4
	1968.49	734.725	3.9964	38756.4
	1970.19	745.965	3.9968	38653.2
	1971.88	757.834	4.003	38538.8
	1971.88	757.834	4.003	38538.8
	1973.58	761.363	4.0037	38428.7
	1973.58	761.363	4.0037	38428.7
	1975.27	752.62	3.9997	38349.1
	1976.96	755.236	3.9978	38282.8
	1976.96	755.236	3.9978	38282.8
	1978.66	763.982	3.9989	38286.1
	1978.66	763.982	3.9989	38286.1
	1980.35	775.568	4.0011	38203.7
	1980.35	775.568	4.0011	38203.7
	1982.05	777.758	4.0052	38146.5
	1983.74	773.32	3.9997	38136.9
	1983.74	773.32	3.9997	38136.9
	1985.43	769.477	3.9999	38180.3
	1985.43	769.477	3.9999	38180.3
	1987.13	757.519	3.9941	38213.1
	1988.82	757.22	3.9983	38245.6
	1988.82	757.22	3.9983	38245.6
	1990.52	764.795	3.9987	38254.6
	1990.52	764.795	3.9987	38254.6
	1992.21	756.22	3.9963	38316.9
	1993.91	760.811	4.0034	38354.1
	1993.91	760.811	4.0034	38354.1
	1995.6	770.143	4.0023	38384.6
	1995.6	770.143	4.0023	38384.6
	1997.29	781.354	4.0021	38436.4
	1997.29	781.354	4.0021	38436.4
	1998.99	785.96	4.0031	38419.7
[truncated: 1,002 more rows]

## Sheet: Figure 4d
Figure 4d
	Angle/°	WHE/kg m-2 h-1	SD
	30	62.4741	2.91524
	40	68.7301	3.10371
	50	73.9934	3.09178
	60	81.7973	1.85093
	70	70.1275	3.71391
	80	61.7359	5.71899
	90	53.6946	2.27844

## Sheet: Figure 4e
Figure 4e
	Width/mm	WHE/kg m-2 h-1	SD
	1	73.954	4.42939
	1.5	75.0192	4.54819
	2	81.7203	2.88054
	2.5	77.0479	4.2293
	3	69.5489	2.51473

## Sheet: Figure 4f
Figure 4f
	Ipsilateral vertical distance/mm	Contralateral vertical distance/mm	WHE/kg m-2 h-1	SD
	2	0.6	82.0451	4.3019
	2	1.2	90.379	3.03776
	2	1.6	80.2039	2.87555
	1.2	1.2	85.6843	2.67918
	2.8	1.2	80.724	5.18102

[truncated: 21 more sheets: Figure 5c, Figure 5d, Figure 5e, Figure 5f, Figure 5g, Figure 5h, Figure 6e, Figure 6f, Figure 6g, Figure S2, Figure S3, Figure S9, Figure S10, Figure S11, Figure S12, Figure S13, Figure S17, Figure S18, Figure S19, Figure S20 …]
